# Supplementary material for: N-(2-Meth­oxy­phen­yl)-4-methyl­benzene­sulfonamide
Source: Acta Crystallogr Sect E Struct Rep Online. 2010 Oct 30;66(Pt 11):o2976. doi: 10.1107/S1600536810042984 (PMC3009290; doi:10.1107/S1600536810042984)
Supplement: Supplementary file 2 [file e-66-o2976-Isup2.hkl]

#
# h,k,l, Fc-squared, Fo-squared, sigma(Fo-squared) and status flag
#
data_I
_shelx_title ' OTEIKR in Pbca'
_shelx_refln_list_code          4
_shelx_F_calc_maximum      257.71
_exptl_crystal_F_000      1168.00
_reflns_d_resolution_high  0.7499
 
loop_
 _symmetry_equiv_pos_as_xyz
 'x, y, z'
 '-x+1/2, -y, z+1/2'
 'x+1/2, -y+1/2, -z'
 '-x, y+1/2, -z+1/2'
 '-x, -y, -z'
 'x-1/2, y, -z-1/2'
 '-x-1/2, y-1/2, z'
 'x, -y-1/2, z-1/2'
 
_cell_length_a    12.7395
_cell_length_b    11.4906
_cell_length_c    18.6968
_cell_angle_alpha  90.000
_cell_angle_beta   90.000
_cell_angle_gamma  90.000
 
_shelx_F_squared_multiplier     1.000
 
loop_
 _refln_index_h
 _refln_index_k
 _refln_index_l
 _refln_F_squared_calc
 _refln_F_squared_meas
 _refln_F_squared_sigma
 _refln_observed_status
   2   0   0    24620.09    23287.59    972.68 o
   4   0   0    25587.18    23719.68   1004.98 o
   6   0   0      638.66      682.04     77.50 o
   8   0   0      379.45      351.35     67.17 o
  10   0   0      994.71      952.02    118.19 o
  12   0   0       21.42      -47.79     56.19 o
  14   0   0        7.20       59.42     76.21 o
  16   0   0        3.97      109.15     94.30 o
   4   1   0      961.63      885.07     45.72 o
   6   1   0      373.77      368.60     41.44 o
   8   1   0      169.67      266.21     44.75 o
  10   1   0       53.27       22.67     41.10 o
  12   1   0      214.72      192.30     55.48 o
  14   1   0        0.94       23.41     52.04 o
  16   1   0       28.71       92.36     91.07 o
   0   2   0     4727.97     3091.15    134.99 o
   2   2   0     6279.31     6157.86    117.25 o
   4   2   0      206.20      211.22     19.56 o
   6   2   0      127.67      116.78     24.79 o
   8   2   0      213.14      272.38     43.77 o
  10   2   0        8.19       40.69     51.99 o
  12   2   0      205.80      189.86     55.83 o
  14   2   0       20.62       57.06     81.38 o
  16   2   0       23.39      -77.50     77.50 o
   2   3   0     4876.25     4960.01     82.02 o
   4   3   0     1217.57     1308.39     42.70 o
   6   3   0      786.96      791.07     37.50 o
   8   3   0      541.89      556.84     38.40 o
  10   3   0      159.42      170.80     31.27 o
  12   3   0        0.66      -15.47     44.46 o
  14   3   0      202.56      191.25     40.73 o
  16   3   0        9.92        3.95     45.75 o
   0   4   0     3754.49     3219.99     88.87 o
   2   4   0     8879.48     8178.86    156.21 o
   4   4   0      871.19      741.31     28.24 o
   6   4   0        6.66        5.66     11.07 o
   8   4   0      861.25      919.41     52.70 o
  10   4   0      273.94      261.69     47.98 o
  12   4   0       78.43       82.65     69.73 o
  14   4   0        3.82      -36.06     36.06 o
  16   4   0        0.09      -45.86     56.84 o
   2   5   0      139.02      141.35     18.83 o
   4   5   0     4906.53     5130.40    140.19 o
   6   5   0     1123.84     1245.14     43.53 o
   8   5   0     1318.03     1324.59     51.28 o
  10   5   0      797.56      774.85     41.29 o
  12   5   0        0.67      -32.27     32.27 o
  14   5   0       11.70      -48.44     51.02 o
  16   5   0       22.58      -57.48     57.48 o
   0   6   0     1314.06     1317.87     61.82 o
   2   6   0      621.97      687.27     33.93 o
   4   6   0      649.06      699.07     26.03 o
   6   6   0       17.79       11.65     21.40 o
   8   6   0      523.69      531.51     39.51 o
  10   6   0       31.31       13.47     30.23 o
  12   6   0       22.69        9.35     35.13 o
  14   6   0       25.70      -52.32     52.32 o
   2   7   0      281.16      281.76     29.55 o
   4   7   0     2067.29     2116.61    109.44 o
   6   7   0       13.33       -0.03     27.12 o
   8   7   0      670.37      768.33     82.67 o
  10   7   0      383.75      433.38     78.47 o
  12   7   0      219.35      235.10     71.69 o
  14   7   0      130.88       -9.69     64.59 o
   0   8   0     3230.77     3322.23    125.99 o
   2   8   0     2203.96     2019.19     62.40 o
   4   8   0       54.94       73.45     22.97 o
   6   8   0      197.77      191.78     28.70 o
   8   8   0       27.83        3.32     25.62 o
  10   8   0      218.70      246.08     70.40 o
  12   8   0       11.33      -20.67     57.48 o
  14   8   0        2.99       36.81     70.40 o
   2   9   0        4.28       13.53     17.59 o
   4   9   0       61.71       36.34     15.80 o
   6   9   0       12.40       16.15     49.09 o
   8   9   0        0.88      -31.65     50.38 o
  10   9   0       73.22       89.78     64.59 o
  12   9   0        8.43      -54.25     56.84 o
   0  10   0     1386.06     1311.95    161.47 o
   2  10   0      380.37      383.53     34.90 o
   4  10   0     1576.79     1417.83    202.80 o
   6  10   0      312.78      350.06     78.80 o
   8  10   0      117.61       96.88     62.00 o
  10  10   0       28.87       62.00     64.59 o
  12  10   0        0.71       67.82     72.98 o
   2  11   0       30.65       51.80     26.37 o
   4  11   0      148.01      116.90     60.71 o
   6  11   0       31.69       47.15     56.19 o
   8  11   0       27.27       -5.81     56.84 o
  10  11   0      119.02       87.19     72.34 o
   0  12   0      946.30     1263.97    131.76 o
   2  12   0      181.20      257.96     78.15 o
   4  12   0       71.44       56.19     62.00 o
   6  12   0       83.70       99.46     63.94 o
   8  12   0      135.78      133.05     74.92 o
  10  12   0       63.63      -13.56     63.30 o
   2  13   0       15.97        3.88     57.48 o
   4  13   0        2.30       98.17     63.30 o
   6  13   0       27.95        4.52     63.94 o
   8  13   0       17.21      -38.11     62.65 o
   2  14   0        4.46      -51.67     51.67 o
   4  14   0       81.84       -7.75     60.07 o
   6  14   0       50.81       96.24     79.44 o
   2  15   0       22.45      -54.25     69.75 o
   2   1   1     2426.67     2381.21     66.23 o
   3   1   1    13272.34    12553.86    241.27 o
   4   1   1     1286.17     1323.49     90.52 o
   5   1   1       66.34       54.43     16.44 o
   6   1   1     1101.90     1045.47     41.74 o
   7   1   1      595.06      522.40     32.41 o
   8   1   1       72.14       78.70     27.81 o
   9   1   1      214.44      261.94     38.69 o
  10   1   1       92.96       98.89     43.28 o
  11   1   1       14.86        4.51     30.67 o
  12   1   1      191.07      203.41     39.43 o
  13   1   1        1.97      -13.38     41.86 o
  14   1   1       12.72       16.49     35.58 o
  15   1   1        6.54       -1.66    105.92 o
  16   1   1        1.11       12.09    152.43 o
   0   2   1     1817.85     1650.04     60.02 o
   1   2   1      734.77      720.23     13.27 o
   2   2   1    36935.27    35146.52    445.25 o
   3   2   1     3699.37     3556.48     54.37 o
   4   2   1      114.58      102.84     10.98 o
   5   2   1     2796.65     2885.44     68.37 o
   6   2   1     1320.47     1318.04     45.81 o
   7   2   1     1417.31     1357.73     50.30 o
   8   2   1      183.97      185.12     25.10 o
   9   2   1     1012.73     1066.30    103.84 o
  10   2   1       12.57      -10.73     27.26 o
  11   2   1      484.82      503.06     48.98 o
  12   2   1      120.72      124.29     34.97 o
  13   2   1       85.23      108.46     28.25 o
  14   2   1        3.05       21.41     31.88 o
  15   2   1       22.58       -4.35     34.00 o
  16   2   1        2.12      -13.31     53.61 o
   1   3   1      288.27      294.88      9.98 o
   2   3   1     3316.11     3364.47     44.45 o
   3   3   1     1308.83     1309.14     22.69 o
   4   3   1      512.83      486.99     17.77 o
   5   3   1      208.70      213.36     13.37 o
   6   3   1     1067.36     1029.54     34.57 o
   7   3   1        1.48      -10.01     12.33 o
   8   3   1       78.62       93.70     16.20 o
   9   3   1        6.80      -16.40     16.40 o
  10   3   1      788.70      746.64     37.84 o
  11   3   1       28.06       19.68     18.46 o
  12   3   1       10.78       14.16     19.46 o
  13   3   1        3.76      -18.69     21.70 o
  14   3   1       24.80       39.15     25.17 o
  15   3   1        0.95      -34.47     34.47 o
  16   3   1        2.04      -43.69     43.69 o
   0   4   1       94.92       89.72     11.81 o
   1   4   1      234.22      234.94     10.85 o
   2   4   1      159.63      131.27      8.53 o
   3   4   1      311.93      327.74     10.46 o
   4   4   1       11.20       12.16      7.53 o
   5   4   1     1282.54     1303.03     30.59 o
   6   4   1       32.80       44.36      8.40 o
   7   4   1       47.98       47.51     12.92 o
   8   4   1      129.42      108.64     19.60 o
   9   4   1      769.27      812.78     30.39 o
  10   4   1       21.09      -13.20     14.12 o
  11   4   1       20.16       25.12     24.49 o
  12   4   1       16.19      -20.38     22.51 o
  13   4   1       16.07      -23.11     23.11 o
  14   4   1       97.40       87.91     28.85 o
  15   4   1        7.79      -17.39     35.63 o
  16   4   1        1.37      -39.20     39.20 o
   1   5   1     3878.45     3656.02     52.97 o
   2   5   1     5481.72     5756.17     86.71 o
   3   5   1      180.05      150.58     10.24 o
   4   5   1       80.93       65.39      9.83 o
   5   5   1     1571.69     1505.63     48.54 o
   6   5   1      246.79      237.94     16.95 o
   7   5   1      868.76      852.44     31.74 o
   8   5   1       65.62       64.94     18.44 o
   9   5   1     1794.75     1842.73     51.23 o
  10   5   1       38.04       40.07     16.12 o
  11   5   1      281.51      263.78     34.45 o
  12   5   1      162.59      140.89     28.32 o
  13   5   1        4.80       -0.41     25.18 o
  14   5   1        8.10      -30.97     30.97 o
  15   5   1        0.07      -37.68     37.68 o
  16   5   1       26.40      -41.99     41.99 o
   0   6   1     2214.51     1908.46     64.14 o
   1   6   1     3484.25     3472.18     65.58 o
   2   6   1      772.86      797.00     22.80 o
   3   6   1     2285.71     2438.58     48.34 o
   4   6   1     1731.93     1741.55     40.98 o
   5   6   1       26.65        9.34     12.18 o
   6   6   1      150.71      132.12     15.59 o
   7   6   1      239.56      354.33     23.42 o
   8   6   1      226.99      233.73     31.45 o
   9   6   1       43.58       30.44     24.66 o
  10   6   1        0.29       15.06     20.58 o
  11   6   1      525.68      585.92     40.36 o
  12   6   1       10.64      -21.47     25.09 o
  13   6   1        8.21       45.03     39.54 o
  14   6   1       27.99      -39.50     39.50 o
  15   6   1        1.34      -13.00     43.93 o
   1   7   1     1624.29     1624.73     39.83 o
   2   7   1      723.82      805.70     27.90 o
   3   7   1     1072.74     1050.87     37.12 o
   4   7   1       57.72       38.03     11.43 o
   5   7   1      246.04      243.55     37.94 o
   6   7   1       32.01       50.84     15.63 o
   7   7   1      452.30      458.00     28.44 o
   8   7   1      130.21      115.37     22.43 o
   9   7   1      301.32      288.21     29.56 o
  10   7   1       17.58      -12.41     25.54 o
  11   7   1       35.78       45.42     31.80 o
  12   7   1        9.71      -17.60    102.37 o
  13   7   1       26.11       -9.83     39.70 o
  14   7   1        0.00        4.68     63.62 o
  15   7   1       14.53      -43.38     43.38 o
   0   8   1      242.97      226.51     24.12 o
   1   8   1       17.79       28.87     12.10 o
   2   8   1        0.46       -0.47     12.09 o
   3   8   1       50.98       45.86     15.78 o
   4   8   1        7.58        4.73     13.97 o
   5   8   1       34.35        1.51     27.34 o
   6   8   1       24.49       25.67     37.46 o
   7   8   1       42.52       10.66     41.34 o
   8   8   1        8.94        9.59     37.02 o
   9   8   1       19.38       66.43     29.86 o
  10   8   1       89.67       79.90     41.95 o
  11   8   1       64.19      139.31     45.90 o
  12   8   1       35.83       68.79     44.07 o
  13   8   1        0.57       29.42     44.98 o
  14   8   1       12.30      -49.94     70.08 o
   1   9   1     1417.77     1322.55     37.61 o
   2   9   1       38.98       47.12     13.08 o
   3   9   1      661.72      643.93     33.10 o
   4   9   1        2.40        7.83     18.04 o
   5   9   1      241.13      209.36     42.30 o
   6   9   1       66.96       52.15     38.29 o
   7   9   1      302.24      320.61     75.57 o
   8   9   1        0.02      -30.69     30.69 o
   9   9   1       20.00       65.78     41.33 o
  10   9   1      203.14      260.08     54.12 o
  11   9   1       20.93       78.25     48.62 o
  12   9   1       86.56       66.52     48.87 o
  13   9   1       39.69       84.54     50.93 o
   0  10   1      453.06      410.58     32.86 o
   1  10   1      104.21       81.46     15.56 o
   2  10   1      543.40      522.64     27.71 o
   3  10   1      139.15       92.56     18.79 o
   4  10   1       95.02       82.46     22.19 o
   5  10   1        0.05      -29.33     29.33 o
   6  10   1       76.14       33.20     65.23 o
   7  10   1       50.72       71.69     41.10 o
   8  10   1        9.02       63.38     55.55 o
   9  10   1       76.02      123.75     46.07 o
  10  10   1       11.58      -32.90     41.56 o
  11  10   1       49.32       17.28     46.27 o
  12  10   1       36.62       55.17     50.85 o
   1  11   1       50.66       82.78     22.42 o
   2  11   1        0.01       -7.18     18.30 o
   3  11   1        1.36      -16.19     20.49 o
   4  11   1        4.19      -13.18     42.95 o
   5  11   1      306.16      335.95     55.72 o
   6  11   1        0.30        1.73     68.14 o
   7  11   1        0.17      -33.57     33.57 o
   8  11   1       13.43       22.46     41.19 o
   9  11   1        5.19      -51.02     51.02 o
  10  11   1       38.28       97.20     51.15 o
  11  11   1       16.84      -22.40     46.77 o
   0  12   1       26.78      -25.41     46.18 o
   1  12   1       45.45       77.29     27.42 o
   2  12   1      355.01      392.04     39.38 o
   3  12   1      160.32      177.76     47.39 o
   4  12   1       13.35        4.99     37.20 o
   5  12   1        1.78        3.51     39.15 o
   6  12   1       46.11       51.72     57.48 o
   7  12   1       11.88      -21.01     37.32 o
   8  12   1       43.17       79.91     59.10 o
   9  12   1        5.40       24.73     48.14 o
  10  12   1       15.06       36.39     86.87 o
   1  13   1       60.62       76.08     29.56 o
   2  13   1       92.85       66.62     44.29 o
   3  13   1       78.47       33.82     45.86 o
   4  13   1       21.16        6.63     39.56 o
   5  13   1        2.29        1.37     74.60 o
   6  13   1       25.21       44.42     56.51 o
   7  13   1       13.43        0.97     44.30 o
   8  13   1        8.19        1.93     62.00 o
   0  14   1        7.02        9.04     58.77 o
   1  14   1       59.01      108.82    113.03 o
   2  14   1       56.70       18.29     45.04 o
   3  14   1       16.45       47.24     45.66 o
   4  14   1       17.02      -17.29     44.48 o
   5  14   1       62.30       55.89     51.00 o
   6  14   1       34.21       34.18     49.84 o
   2  15   1        7.10       11.81     65.56 o
   3  15   1        0.04      -44.30     44.30 o
   2   0   2     5313.76     4986.78    204.10 o
   3   0   2     1204.29     1132.22     77.50 o
   4   0   2      373.85      409.09     36.71 o
   5   0   2      266.30      196.76     30.31 o
   6   0   2      237.34      201.12     26.81 o
   7   0   2       41.85       46.24     22.44 o
   8   0   2        5.00      -14.89     29.52 o
   9   0   2      469.84      518.81     62.74 o
  10   0   2        4.35       21.12     38.77 o
  11   0   2     1155.31     1154.05     98.81 o
  12   0   2      134.41      113.23     50.92 o
  13   0   2      247.03      378.48     96.88 o
  14   0   2       17.47      -46.50     67.82 o
  15   0   2       25.16       96.88     81.38 o
  16   0   2       75.73      176.32    101.40 o
   2   1   2    22630.37    21630.26    434.06 o
   3   1   2     2534.17     2863.13     66.37 o
   4   1   2     3734.78     3871.56    109.56 o
   5   1   2      483.89      449.32     25.70 o
   6   1   2      944.82      940.94     46.56 o
   7   1   2      658.49      683.71     40.15 o
   8   1   2      302.25      415.00     32.67 o
   9   1   2       13.97       40.95     25.99 o
  10   1   2       10.99       -2.71     26.92 o
  11   1   2        0.45      -14.67     28.10 o
  12   1   2        1.76       79.78     38.95 o
  13   1   2        6.90       51.62     49.47 o
  14   1   2       17.16       55.03     51.37 o
  15   1   2       29.09       73.48     58.37 o
  16   1   2        2.34      154.70     47.70 o
   0   2   2       59.89       53.79      7.94 o
   1   2   2     1544.63     1440.12     23.07 o
   2   2   2        4.39       -0.69      6.59 o
   3   2   2      693.67      682.91     22.27 o
   4   2   2      195.23      209.76     23.37 o
   5   2   2       99.19      119.64     12.32 o
   6   2   2        8.21        7.23     14.54 o
   7   2   2       46.84       12.68     15.42 o
   8   2   2        0.11      -10.40     20.22 o
   9   2   2       11.07       -3.31     34.00 o
  10   2   2      327.43      319.24     39.76 o
  11   2   2      333.99      314.58     47.77 o
  12   2   2       36.28       27.99     25.75 o
  13   2   2       30.62       33.79     29.47 o
  14   2   2       16.09       18.00     33.23 o
  15   2   2        1.05       85.44     38.37 o
  16   2   2        0.85      -41.92     41.92 o
   1   3   2     1294.36     1234.46     23.11 o
   2   3   2       16.13       16.86      5.11 o
   3   3   2     5776.85     5545.35     80.47 o
   4   3   2       86.51       94.18      7.21 o
   5   3   2      684.47      630.72     22.93 o
   6   3   2        0.81        2.67      9.99 o
   7   3   2     1088.93     1121.19     62.49 o
   8   3   2        1.17      -14.19     14.19 o
   9   3   2     1398.29     1342.61     59.91 o
  10   3   2       16.24        5.21     24.69 o
  11   3   2      110.27      113.21     29.93 o
  12   3   2        7.08      -24.15     24.15 o
  13   3   2        4.66      -22.99     22.99 o
  14   3   2       11.97       -0.64     26.37 o
  15   3   2        0.00      -29.55     29.55 o
  16   3   2       14.84        8.49     49.15 o
   0   4   2     1977.89     2035.30     48.15 o
   1   4   2     3800.40     4031.07     58.87 o
   2   4   2     1277.05     1222.47     24.16 o
   3   4   2     8942.11     9223.55    131.07 o
   4   4   2     2742.36     2960.92     45.69 o
   5   4   2     3749.60     3684.41     58.37 o
   6   4   2        1.84        8.22      7.74 o
   7   4   2     1897.87     1959.36     49.87 o
   8   4   2      159.81      147.01     18.83 o
   9   4   2     1201.19     1239.74     40.86 o
  10   4   2      575.54      586.56     29.80 o
  11   4   2      131.00      139.50     25.26 o
  12   4   2      173.10      220.68     29.07 o
  13   4   2      247.04      263.48     47.73 o
  14   4   2       31.98       33.39     29.67 o
  15   4   2        6.90      -32.72     32.72 o
  16   4   2        2.41      -61.31     91.07 o
   1   5   2        0.21       -4.42      8.38 o
   2   5   2      571.92      595.62     19.47 o
   3   5   2       15.88       14.34      6.86 o
   4   5   2      304.71      353.32     30.59 o
   5   5   2       84.70       92.31     12.58 o
   6   5   2     1272.89     1333.35     36.32 o
   7   5   2      285.77      261.93     17.02 o
   8   5   2       30.10       24.65     11.75 o
   9   5   2      421.10      431.72     20.35 o
  10   5   2      154.37      142.77     15.59 o
  11   5   2        0.09      -11.88     22.95 o
  12   5   2       20.02       43.60     27.59 o
  13   5   2       13.26       15.87     50.06 o
  14   5   2        0.43      -22.18     34.12 o
  15   5   2        0.62      -34.07     38.77 o
   0   6   2     2305.86     2305.16     92.44 o
   1   6   2      296.79      328.39     26.77 o
   2   6   2     1473.04     1655.38     39.74 o
   3   6   2       23.78       17.26     10.16 o
   4   6   2       26.16       41.51     15.49 o
   5   6   2      919.13      915.17     36.17 o
   6   6   2        0.11      -14.37     14.71 o
   7   6   2      135.36      146.85     18.25 o
   8   6   2      973.09      969.64     37.45 o
   9   6   2      237.90      273.79     28.07 o
  10   6   2        8.18       20.24     30.30 o
  11   6   2       40.11        4.02     26.62 o
  12   6   2        0.34      -25.83     25.83 o
  13   6   2       41.54       -4.48     28.67 o
  14   6   2       41.90      -18.01     38.79 o
  15   6   2        0.97      -41.77     41.77 o
   1   7   2     4042.40     4056.71     83.93 o
   2   7   2       87.07      111.31     17.66 o
   3   7   2      479.59      408.94     25.27 o
   4   7   2       94.81       77.97     13.38 o
   5   7   2      289.53      267.27     30.63 o
   6   7   2       51.18       39.47     20.10 o
   7   7   2      828.21      812.96     41.69 o
   8   7   2        1.85       32.29     30.98 o
   9   7   2      601.45      582.78     43.12 o
  10   7   2       78.29      116.75     30.10 o
  11   7   2      218.56      264.22     36.24 o
  12   7   2       25.20      -22.70     38.69 o
  13   7   2        5.40      -61.96     62.97 o
  14   7   2        8.68       29.26     53.61 o
  15   7   2        0.80      -44.48     44.48 o
   0   8   2      227.09      237.09     62.97 o
   1   8   2        1.72       24.82     15.94 o
   2   8   2       41.68       30.91     17.07 o
   3   8   2      141.11      158.52     20.77 o
   4   8   2       91.99       40.72     19.31 o
   5   8   2      191.10      275.66     34.43 o
   6   8   2       11.45       70.30     37.77 o
   7   8   2        5.45       13.90     34.37 o
   8   8   2       20.60       59.03     52.64 o
   9   8   2      483.51      500.96     65.25 o
  10   8   2       24.86       62.27     41.79 o
  11   8   2       74.91       11.63     41.10 o
  12   8   2        3.89       25.27     44.05 o
  13   8   2       59.30      108.61     50.46 o
  14   8   2        1.45       22.88     47.43 o
   1   9   2      325.78      325.25     28.05 o
   2   9   2      118.10      149.05     23.08 o
   3   9   2      290.77      325.43     28.06 o
   4   9   2       58.77       72.94     19.41 o
   5   9   2      103.40       59.33     18.90 o
   6   9   2      100.14       90.51     39.27 o
   7   9   2      201.33      173.87     46.56 o
   8   9   2       54.93       13.52     37.44 o
   9   9   2        7.07      -35.99     35.99 o
  10   9   2        1.70      -37.43     37.43 o
  11   9   2       19.22       52.28     44.97 o
  12   9   2        4.59       26.84     43.93 o
  13   9   2        0.63      -45.64     45.64 o
   0  10   2        2.76        7.97     24.19 o
   1  10   2       22.36       30.95     17.44 o
   2  10   2       36.27       38.42     17.76 o
   3  10   2       27.19       16.66     20.43 o
   4  10   2      233.62      180.91     26.76 o
   5  10   2       53.36       29.18     36.00 o
   6  10   2      235.87      169.50     46.18 o
   7  10   2        0.85        6.78     37.97 o
   8  10   2       23.46        3.54     57.48 o
   9  10   2        1.75      -24.93     36.92 o
  10  10   2       46.13       19.83     82.03 o
  11  10   2       31.95       69.23     49.47 o
  12  10   2        0.73      -12.47     86.55 o
   1  11   2     1403.21     1663.46     62.04 o
   2  11   2        8.39      -18.29     18.29 o
   3  11   2      412.52      425.74     36.63 o
   4  11   2      152.90      117.05     41.64 o
   5  11   2      177.77      121.74     43.61 o
   6  11   2        8.78      -18.95     41.66 o
   7  11   2       13.28       37.77     40.07 o
   8  11   2        1.81      -20.19     39.20 o
   9  11   2       31.40       60.24     86.87 o
  10  11   2       41.15       34.85     46.42 o
  11  11   2        0.22       37.12     49.76 o
   0  12   2      251.16      279.90     51.83 o
   1  12   2       12.87       -5.99     23.42 o
   2  12   2        4.03       13.58     23.87 o
   3  12   2       23.58      101.25     43.53 o
   4  12   2       18.95       17.67     37.33 o
   5  12   2       10.11       60.82     41.74 o
   6  12   2       51.07      394.06    293.87 o
   7  12   2       96.11       69.87     44.89 o
   8  12   2       86.30      -10.43     69.11 o
   9  12   2       69.72       48.56     47.17 o
  10  12   2        3.09      -14.28     57.48 o
   1  13   2        3.10       -7.63     35.44 o
   2  13   2       41.17      120.95     44.94 o
   3  13   2        2.36       77.96     56.51 o
   4  13   2       12.96        1.94     43.60 o
   5  13   2        0.21      -35.31     35.31 o
   6  13   2        6.03      -13.15     41.33 o
   7  13   2        0.24        3.77     51.99 o
   8  13   2        0.60       -4.97     64.26 o
   0  14   2        0.33       -2.58     58.13 o
   1  14   2        6.24       33.88     89.45 o
   2  14   2       38.62        9.12     44.75 o
   3  14   2      102.16      109.49     52.14 o
   4  14   2        3.12      -43.61     43.61 o
   5  14   2       62.74       21.90     48.86 o
   6  14   2        9.75       33.60     92.68 o
   2  15   2        4.37       75.57     71.69 o
   3  15   2       29.75       35.82     51.50 o
   1   1   3     5937.02     5980.02     66.02 o
   2   1   3        0.68       -1.21      6.54 o
   3   1   3     1438.67     1496.97     47.34 o
   4   1   3      123.55      128.13     20.11 o
   5   1   3       27.43       34.10     11.86 o
   6   1   3      128.27      156.48     25.73 o
   7   1   3       54.99       66.04     23.14 o
   8   1   3        0.09       20.79     25.21 o
   9   1   3      531.61      490.76     48.83 o
  10   1   3       84.22       59.20     43.16 o
  11   1   3       84.25       90.31     47.71 o
  12   1   3        5.64       -2.30     41.55 o
  13   1   3        2.22      -29.33    103.99 o
  14   1   3       33.22        3.12     61.03 o
  15   1   3        1.57       -3.87     35.57 o
  16   1   3       23.05       17.20     47.77 o
   0   2   3    66412.37    62985.39   1109.97 o
   1   2   3    18544.96    18257.43    220.44 o
   2   2   3    40542.11    38845.50    511.74 o
   3   2   3     1204.61     1153.72     30.57 o
   4   2   3     2057.61     1683.23     35.84 o
   5   2   3      951.83     1097.54     34.64 o
   6   2   3     1385.11     1337.10     39.80 o
   7   2   3      557.13      577.39     28.10 o
   8   2   3      225.14      222.64     18.67 o
   9   2   3      104.43       91.32     19.20 o
  10   2   3      439.68      451.34     34.06 o
  11   2   3      520.05      456.20     39.68 o
  12   2   3        2.82      -19.82     29.99 o
  13   2   3      101.88       84.74     37.12 o
  14   2   3       37.95        8.84     36.21 o
  15   2   3        9.93        9.36     36.88 o
  16   2   3        3.34      -38.38     44.69 o
   1   3   3       41.40       53.20      6.92 o
   2   3   3     1816.48     1875.26     30.71 o
   3   3   3      155.10      146.69      8.18 o
   4   3   3     6756.28     6776.48    103.37 o
   5   3   3     1239.42     1462.69     41.99 o
   6   3   3      464.86      488.09     26.31 o
   7   3   3      594.79      654.05     28.11 o
   8   3   3      802.41      783.85     38.25 o
   9   3   3        0.31      -11.67     19.02 o
  10   3   3        0.18      -17.10     17.10 o
  11   3   3      528.13      402.14     45.61 o
  12   3   3       24.36       96.39     35.58 o
  13   3   3       25.41       32.69     41.16 o
  14   3   3       48.85        3.98     25.90 o
  15   3   3        8.60        5.53     44.52 o
  16   3   3        4.88      -45.78     45.78 o
   0   4   3       45.53       64.20     13.15 o
   1   4   3       54.55       53.11      7.19 o
   2   4   3     2903.42     2801.90     43.58 o
   3   4   3      917.74      904.22     22.15 o
   4   4   3      766.87      829.66     19.70 o
   5   4   3       10.79       -5.55      8.07 o
   6   4   3        0.57      -13.74     13.74 o
   7   4   3       47.19       19.47     15.60 o
   8   4   3        5.24        9.20     18.88 o
   9   4   3       21.80       30.14     20.79 o
  10   4   3      112.65      107.63     24.97 o
  11   4   3        1.30       -2.25     23.32 o
  12   4   3      122.43      112.74     29.55 o
  13   4   3       28.91       23.62     27.65 o
  14   4   3        4.15        5.84     28.07 o
  15   4   3        6.86      -40.66     44.14 o
  16   4   3        1.54      -39.45     39.45 o
   1   5   3       78.29       59.40     10.98 o
   2   5   3     1153.71     1291.86     30.31 o
   3   5   3     1859.06     2102.08     41.62 o
   4   5   3      858.93      846.30     27.20 o
   5   5   3      158.48      154.65     16.51 o
   6   5   3     1242.42     1317.91     36.53 o
   7   5   3      210.97      179.37     16.66 o
   8   5   3     1536.83     1495.60     41.51 o
   9   5   3        4.54        4.13     12.49 o
  10   5   3       85.73      109.48     14.69 o
  11   5   3       34.80       22.36     27.41 o
  12   5   3      315.85      333.74     73.50 o
  13   5   3        2.49       11.43     33.00 o
  14   5   3       13.06       27.03     30.80 o
  15   5   3       49.19        3.88     41.29 o
   0   6   3      938.69      859.01     54.57 o
   1   6   3       29.92       10.39     13.69 o
   2   6   3      140.57      110.43     14.87 o
   3   6   3     1305.79     1330.52     36.13 o
   4   6   3      202.32      186.92     16.48 o
   5   6   3      229.39      261.67     20.58 o
   6   6   3       35.32       46.58     23.07 o
   7   6   3      249.03      248.51     24.69 o
   8   6   3      121.25      145.38     22.75 o
   9   6   3       34.68       37.50     32.42 o
  10   6   3      291.98      272.75     33.99 o
  11   6   3        2.43       26.70     29.02 o
  12   6   3        0.00        9.79     27.68 o
  13   6   3       15.17       24.53     29.18 o
  14   6   3        2.52      -54.58     54.58 o
  15   6   3       30.02      -42.44     42.44 o
   1   7   3       81.68       87.38     25.13 o
   2   7   3      156.41      198.23     20.18 o
   3   7   3      278.42      269.85     22.56 o
   4   7   3       17.62       21.17     11.35 o
   5   7   3      325.25      328.86     22.49 o
   6   7   3      134.44      130.84     26.85 o
   7   7   3       28.33       30.99     21.50 o
   8   7   3        8.04      -14.01     29.14 o
   9   7   3        0.74      -28.96     28.96 o
  10   7   3       18.10       13.82     39.34 o
  11   7   3        4.49       -3.37     26.95 o
  12   7   3        0.30       -8.98     33.98 o
  13   7   3        0.27      -30.89     53.41 o
  14   7   3       10.79      -38.15     43.36 o
   0   8   3      130.24       98.81     31.50 o
   1   8   3        1.63       43.01     19.33 o
   2   8   3      356.00      327.86     26.53 o
   3   8   3       58.32       52.89     17.36 o
   4   8   3      167.61      107.64     28.27 o
   5   8   3       77.20      129.67     39.54 o
   6   8   3      796.88      809.67     70.09 o
   7   8   3        2.72      -30.07     30.07 o
   8   8   3       15.86       51.64     31.99 o
   9   8   3      107.95      166.82     39.33 o
  10   8   3       17.30       12.14     26.17 o
  11   8   3       77.81      114.97     39.53 o
  12   8   3       23.45      -10.74     82.03 o
  13   8   3       26.13      -43.60     43.60 o
  14   8   3        0.01       -7.58     47.13 o
   1   9   3     1152.43     1074.65     47.15 o
   2   9   3      587.09      626.00     36.74 o
   3   9   3       79.17       59.29     19.95 o
   4   9   3        4.70       -1.13     20.46 o
   5   9   3        8.46      -20.48     20.51 o
   6   9   3        0.05      -13.74     33.00 o
   7   9   3        0.25      -23.48     33.09 o
   8   9   3      107.52       61.14     85.90 o
   9   9   3        2.48        8.03     37.90 o
  10   9   3       67.91      108.95     46.35 o
  11   9   3       35.56       34.94     44.05 o
  12   9   3       52.06       47.92     47.72 o
  13   9   3        0.45      -38.13     46.26 o
   0  10   3     2727.84     2808.46    100.90 o
   1  10   3      148.32      144.73     24.51 o
   2  10   3      235.56      283.24     27.95 o
   3  10   3      194.60      183.18     26.65 o
   4  10   3      503.13      549.35     45.41 o
   5  10   3       42.06       56.08     37.05 o
   6  10   3      102.01      104.41     41.90 o
   7  10   3        2.72       10.84     37.12 o
   8  10   3        7.49       16.63     37.68 o
   9  10   3       29.44       57.12     43.76 o
  10  10   3        5.21      -37.51     37.51 o
  11  10   3      244.31      174.41     54.40 o
  12  10   3        0.79       -1.95     47.72 o
   1  11   3      140.69      162.07     25.56 o
   2  11   3        5.77        7.81     22.08 o
   3  11   3        6.34      -17.97     24.00 o
   4  11   3        0.11       21.68     36.86 o
   5  11   3      120.53      116.99     44.19 o
   6  11   3       52.47       55.02     73.63 o
   7  11   3        0.33       20.28     38.57 o
   8  11   3       19.44        7.99     38.95 o
   9  11   3        0.47       -9.69     39.20 o
  10  11   3       16.54      -22.22     41.18 o
  11  11   3        2.89        5.25     47.33 o
   0  12   3      168.59      160.43     45.15 o
   1  12   3       80.99       45.47     26.88 o
   2  12   3      403.36      399.00     46.85 o
   3  12   3       40.97       -8.69     36.46 o
   4  12   3      265.92      212.17     50.14 o
   5  12   3       28.55       39.17     97.20 o
   6  12   3       85.21       52.06     52.32 o
   7  12   3        5.50       59.97     82.03 o
   8  12   3       79.18       93.65     72.98 o
   9  12   3        0.54      -61.03     61.03 o
  10  12   3       14.85      -34.92     43.61 o
   1  13   3       10.27       32.94     33.77 o
   2  13   3       35.29       56.78     41.66 o
   3  13   3       98.71       28.57     39.87 o
   4  13   3       21.89      -12.57     77.50 o
   5  13   3       12.99       11.55     42.01 o
   6  13   3       13.04      -38.12     38.12 o
   7  13   3       85.03        9.15     46.77 o
   8  13   3       57.18       93.01     54.80 o
   0  14   3       44.78       -9.04     58.13 o
   1  14   3       25.66       52.80     46.73 o
   2  14   3       37.78       69.17     45.53 o
   3  14   3       12.36        7.24     50.70 o
   4  14   3       36.19       60.15     59.74 o
   5  14   3       18.10       -1.84     49.93 o
   6  14   3       41.07       38.17     52.88 o
   2  15   3        5.37      -59.42     59.42 o
   0   0   4     5201.31     5312.31    112.94 o
   1   0   4    15520.14    14997.64    213.15 o
   2   0   4    22243.35    21522.97    383.27 o
   3   0   4     7941.45     8050.80    333.92 o
   4   0   4     8843.21     8803.76    268.07 o
   5   0   4     5605.35     5811.12    191.50 o
   6   0   4     5283.77     5522.61    179.20 o
   7   0   4      556.30      625.20     80.73 o
   8   0   4      426.04      380.42     72.34 o
   9   0   4      147.03      208.75     46.27 o
  10   0   4       57.85       31.65     54.25 o
  11   0   4      155.58      151.13     68.46 o
  12   0   4      375.92      210.55     82.03 o
  13   0   4        7.38      -63.30     63.30 o
  14   0   4       29.65      -54.90     67.17 o
  15   0   4        0.07      -61.36     61.36 o
   1   1   4     3335.84     3650.39     43.17 o
   2   1   4     4707.72     4667.35     60.13 o
   3   1   4     1965.42     2008.13     39.17 o
   4   1   4      313.83      345.45     25.54 o
   5   1   4       89.59       92.98     14.88 o
   6   1   4      190.67      175.50     20.87 o
   7   1   4        2.60      -11.50     27.74 o
   8   1   4      158.47      192.72     26.59 o
   9   1   4      162.57      155.59     20.92 o
  10   1   4      644.37      672.99     50.85 o
  11   1   4        0.92        4.63     20.85 o
  12   1   4      411.67      367.98     70.08 o
  13   1   4       31.57       91.24     70.40 o
  14   1   4        4.69       31.97     35.55 o
  15   1   4        0.08       -2.66     37.42 o
  16   1   4       15.15       42.37     51.01 o
   0   2   4     5914.71     5453.11     96.02 o
   1   2   4     2994.55     3082.97     41.43 o
   2   2   4    21021.99    21377.49    257.50 o
   3   2   4     7273.11     7159.35    105.76 o
   4   2   4      535.87      528.85     20.06 o
   5   2   4     1020.63     1191.62     42.88 o
   6   2   4        4.82      -11.82     11.82 o
   7   2   4      222.18      204.15     19.29 o
   8   2   4       65.36       67.03     18.30 o
   9   2   4       46.49       73.22     22.47 o
  10   2   4        0.68        5.63     19.64 o
  11   2   4       91.53      106.40     34.35 o
  12   2   4       20.04       -4.68     32.82 o
  13   2   4        0.01      -32.77     32.77 o
  14   2   4       50.45        8.08     37.34 o
  15   2   4       32.45       20.59     42.15 o
  16   2   4        1.68      -13.49     49.15 o
   1   3   4      604.26      501.10     14.15 o
   2   3   4     4480.06     4425.98     62.51 o
   3   3   4    11648.23    12139.79    166.39 o
   4   3   4      845.42      972.90     23.72 o
   5   3   4     2838.28     2776.17     59.76 o
   6   3   4       98.50       99.53     13.82 o
   7   3   4      266.24      235.59     19.32 o
   8   3   4       13.60       20.66     15.53 o
   9   3   4       79.59       78.58     23.87 o
  10   3   4       33.62       33.71     21.42 o
  11   3   4       25.23       95.92     46.20 o
  12   3   4      280.17      294.05     46.63 o
  13   3   4       89.80      100.05     39.70 o
  14   3   4       75.03       64.03     40.09 o
  15   3   4        1.87      -41.83     41.83 o
  16   3   4        0.08      -57.00     99.79 o
   0   4   4     2706.10     2618.83     60.00 o
   1   4   4      251.70      233.38     11.40 o
   2   4   4     1082.95     1016.42     21.45 o
   3   4   4      343.64      318.72     15.99 o
   4   4   4     2402.28     2453.34     42.31 o
   5   4   4      355.92      362.21     21.25 o
   6   4   4     1097.97     1092.42     29.34 o
   7   4   4      493.47      477.10     28.88 o
   8   4   4     1406.71     1432.32     69.08 o
   9   4   4      216.76      223.61     31.60 o
  10   4   4      312.08      311.72     36.26 o
  11   4   4       32.62       36.24     24.30 o
  12   4   4       76.17       40.26     26.85 o
  13   4   4        3.13      -25.04     25.04 o
  14   4   4       16.20      -27.38     27.38 o
  15   4   4        2.61      -13.15     33.57 o
  16   4   4        8.64      -16.27    102.05 o
   1   5   4       11.89       12.65      9.10 o
   2   5   4     2602.90     2771.92     60.73 o
   3   5   4      476.99      482.02     19.66 o
   4   5   4      626.34      677.44     23.95 o
   5   5   4        7.16        0.16     10.76 o
   6   5   4        3.48       12.32     12.62 o
   7   5   4      147.98      153.54     16.59 o
   8   5   4        4.66      -12.96     12.96 o
   9   5   4      176.66      180.34     22.05 o
  10   5   4      378.47      395.74     27.97 o
  11   5   4        0.51        0.42     24.54 o
  12   5   4      144.71      132.93     30.99 o
  13   5   4        8.72       17.69     27.72 o
  14   5   4        4.43       -0.51     29.75 o
  15   5   4        3.71      -62.00     62.00 o
   0   6   4     1775.55     1800.40     70.11 o
   1   6   4       19.60        7.71     12.71 o
   2   6   4      144.57      178.83     22.39 o
   3   6   4        7.69      -10.77     10.77 o
   4   6   4       29.28       28.99     13.87 o
   5   6   4      193.34      204.78     15.21 o
   6   6   4        0.17       -2.84     16.86 o
   7   6   4        5.83      -14.09     16.24 o
   8   6   4      239.02      235.30     22.58 o
   9   6   4       37.72       14.92     23.96 o
  10   6   4       39.41       28.47     20.56 o
  11   6   4        0.32       -2.72     19.53 o
  12   6   4       22.52       12.98     29.05 o
  13   6   4        1.56       40.73     29.52 o
  14   6   4       26.57      -29.29     42.95 o
  15   6   4        0.79      -42.39     42.39 o
   1   7   4       93.14      124.39     20.82 o
   2   7   4     1435.43     1439.96     46.71 o
   3   7   4     1099.54     1094.09     38.60 o
   4   7   4      452.04      482.61     28.16 o
   5   7   4      188.77      193.78     28.60 o
   6   7   4      808.95      860.08     48.39 o
   7   7   4     1235.34     1163.66     56.18 o
   8   7   4        3.15      -27.63     27.63 o
   9   7   4      117.06       92.80     38.72 o
  10   7   4      486.77      557.06     54.33 o
  11   7   4       14.02       -0.67     27.05 o
  12   7   4       11.21       32.04     29.43 o
  13   7   4       23.74      -12.29     35.79 o
  14   7   4       20.15        1.85     44.48 o
   0   8   4     1790.63     1759.93     89.05 o
   1   8   4       67.14       46.32     20.32 o
   2   8   4     3299.41     3357.20    125.67 o
   3   8   4       13.01       23.35     24.17 o
   4   8   4      613.62      600.40     33.68 o
   5   8   4      147.22       92.72     22.38 o
   6   8   4      712.74      661.29     45.21 o
   7   8   4       48.42       74.45     33.18 o
   8   8   4       57.02       35.11     33.26 o
   9   8   4        0.88      -18.10     30.50 o
  10   8   4        3.56       30.10     34.62 o
  11   8   4       33.99      -11.56     44.62 o
  12   8   4        0.00      -13.84     39.80 o
  13   8   4        1.76       62.03     72.66 o
  14   8   4        1.89      -38.68     46.07 o
   1   9   4      247.67      248.21     37.66 o
   2   9   4      104.14       92.49     22.36 o
   3   9   4      759.74      725.94     48.56 o
   4   9   4        0.31       -8.05     13.96 o
   5   9   4      110.03      153.26     45.56 o
   6   9   4       45.84       34.13     37.08 o
   7   9   4       80.27       83.24     34.28 o
   8   9   4       20.39       27.91     50.66 o
   9   9   4        1.73       -9.53     33.00 o
  10   9   4       30.14      -15.98     38.71 o
  11   9   4        1.23      -37.90     37.90 o
  12   9   4        7.30        4.76     44.27 o
  13   9   4        3.78       26.56     47.36 o
   0  10   4     1559.33     1645.76    141.45 o
   1  10   4      144.01      117.87     23.87 o
   2  10   4      582.29      556.77     40.17 o
   3  10   4       17.85       -2.11     19.80 o
   4  10   4       93.02       58.07     40.51 o
   5  10   4       16.83      -30.03     30.03 o
   6  10   4       12.29      -15.45     35.02 o
   7  10   4        5.38       12.40     36.62 o
   8  10   4       60.54       83.94     41.90 o
   9  10   4       19.75      -36.96     36.96 o
  10  10   4        3.68      -17.45     40.98 o
  11  10   4        1.30      -19.70     45.67 o
  12  10   4        9.62        2.41     46.15 o
   1  11   4        0.07       -5.42     22.42 o
   2  11   4       80.06       86.42     27.31 o
   3  11   4       53.55       41.59     27.23 o
   4  11   4      144.12      106.95     50.38 o
   5  11   4       25.32      -33.18     33.18 o
   6  11   4       22.25       13.28     74.28 o
   7  11   4       31.67      124.30     44.97 o
   8  11   4       65.51       74.61     43.98 o
   9  11   4        2.00      -20.52     37.06 o
  10  11   4        7.50       15.75     45.12 o
  11  11   4        5.77       27.77     47.65 o
   0  12   4      272.30      236.36     57.48 o
   1  12   4       14.16        7.32     25.65 o
   2  12   4      363.00      390.05     47.22 o
   3  12   4        0.01      -10.47     37.14 o
   4  12   4      182.45      243.12     52.29 o
   5  12   4       43.98       30.49     39.49 o
   6  12   4       26.85       85.84     42.95 o
   7  12   4       69.13       27.74    101.72 o
   8  12   4        1.78      -38.95     38.95 o
   9  12   4        0.00      -40.41     58.13 o
  10  12   4        1.61       22.30     72.34 o
   1  13   4      139.75       99.99     37.10 o
   2  13   4        1.00      -33.75     33.75 o
   3  13   4       10.34       84.95     46.10 o
   4  13   4        0.10      -24.71     36.13 o
   5  13   4        0.49      -31.34     38.59 o
   6  13   4       42.46       36.14     48.55 o
   7  13   4       11.32      -38.49     42.10 o
   8  13   4        3.76      -43.67     43.67 o
   0  14   4       56.61       56.84     65.23 o
   1  14   4        0.00      -56.84     56.84 o
   2  14   4       36.94       -0.58     45.36 o
   3  14   4        7.23       78.75     51.04 o
   4  14   4        8.64      -41.74     41.74 o
   5  14   4       11.63      -23.54     54.58 o
   6  14   4       10.32        1.69     48.97 o
   2  15   4       82.24       16.79     72.98 o
   1   1   5    12781.81    12571.63    137.10 o
   2   1   5      260.06      235.10      9.38 o
   3   1   5      944.70      975.70     20.81 o
   4   1   5     1645.49     1670.03     75.61 o
   5   1   5     3188.85     3099.13     70.66 o
   6   1   5      716.21      729.08     30.14 o
   7   1   5       33.56       16.52     24.05 o
   8   1   5       96.50      137.16     24.44 o
   9   1   5      237.73      261.50     31.32 o
  10   1   5      268.98      262.25     32.64 o
  11   1   5        2.37      -21.19     40.00 o
  12   1   5       14.39       29.55     33.44 o
  13   1   5        9.68       -6.02     34.87 o
  14   1   5       46.01       54.34     37.59 o
  15   1   5        0.26      -35.73     36.17 o
  16   1   5        1.70       87.84     69.11 o
   0   2   5     8431.29     8879.75    151.79 o
   1   2   5     2453.49     2514.10     34.34 o
   2   2   5      180.69      205.20     10.25 o
   3   2   5     1175.38     1351.76     26.16 o
   4   2   5      272.91      263.14     13.85 o
   5   2   5      367.34      362.89     15.56 o
   6   2   5       26.46       52.22     16.16 o
   7   2   5      394.49      396.73     37.57 o
   8   2   5      119.67       99.27     19.64 o
   9   2   5      749.72      768.07     42.15 o
  10   2   5      245.36      191.81     31.06 o
  11   2   5       71.96       25.82     33.14 o
  12   2   5       64.66        9.36     33.54 o
  13   2   5      178.10      159.44     42.94 o
  14   2   5       94.87       52.46     39.66 o
  15   2   5       62.37      109.57     44.66 o
  16   2   5       14.15      -15.70     51.00 o
   1   3   5       87.30       74.16     11.56 o
   2   3   5      568.34      591.99     14.67 o
   3   3   5       12.86       21.17      6.74 o
   4   3   5     2133.33     2251.26     38.69 o
   5   3   5       97.77       75.06      9.80 o
   6   3   5      967.22      941.02     33.41 o
   7   3   5       60.40       39.00     13.67 o
   8   3   5       41.94       -0.62     16.14 o
   9   3   5      117.82      127.18     29.37 o
  10   3   5      357.93      388.31     39.12 o
  11   3   5       26.93       99.83     35.87 o
  12   3   5      249.96      310.48     46.80 o
  13   3   5        4.07       35.02     36.84 o
  14   3   5        7.46       -5.84     36.84 o
  15   3   5       11.84       50.30     50.74 o
  16   3   5        2.71       -8.87     51.04 o
   0   4   5     3480.13     3567.57     77.52 o
   1   4   5      154.32      143.00      9.93 o
   2   4   5        3.43        4.31      6.96 o
   3   4   5       51.13       73.00      9.89 o
   4   4   5     4981.97     5173.98     77.79 o
   5   4   5       28.54       20.54      7.89 o
   6   4   5      314.80      318.76     20.32 o
   7   4   5      514.89      563.25     25.54 o
   8   4   5      212.11      196.45     25.46 o
   9   4   5       52.25       51.60     25.34 o
  10   4   5       13.94        1.46     26.06 o
  11   4   5        6.61       -0.65     23.27 o
  12   4   5      109.88       33.83     26.63 o
  13   4   5        0.04       -5.39     25.80 o
  14   4   5       11.87      -12.12     31.32 o
  15   4   5        1.86       -4.36     42.13 o
  16   4   5        0.68       -9.19     55.08 o
   1   5   5      159.21      170.08     13.38 o
   2   5   5      211.34      222.44     16.98 o
   3   5   5      955.57      899.39     25.41 o
   4   5   5     1089.49     1101.29     29.05 o
   5   5   5     1567.95     1711.17     43.20 o
   6   5   5      117.95      125.31     15.48 o
   7   5   5      461.11      516.72     25.85 o
   8   5   5       24.75       30.83     14.15 o
   9   5   5      617.43      616.22     28.74 o
  10   5   5      106.98      124.96     31.42 o
  11   5   5      120.59      156.79     35.21 o
  12   5   5        1.20      -14.97     32.81 o
  13   5   5       67.61       66.37     30.96 o
  14   5   5        0.25       -1.56     29.26 o
  15   5   5       26.38       42.94     52.30 o
   0   6   5     1457.01     1467.88     67.64 o
   1   6   5       32.79       36.52     11.49 o
   2   6   5     1317.96     1238.19     40.46 o
   3   6   5      640.94      650.79     28.45 o
   4   6   5      150.16      184.02     21.48 o
   5   6   5     1244.59     1352.29     38.99 o
   6   6   5      100.58       94.35     26.23 o
   7   6   5     2426.52     2600.91     64.05 o
   8   6   5     1408.84     1373.74     45.77 o
   9   6   5      507.54      411.39     44.81 o
  10   6   5        3.91       -3.48     21.08 o
  11   6   5        5.18      -21.00     21.00 o
  12   6   5        0.30        6.33     24.98 o
  13   6   5       72.97       81.78     24.71 o
  14   6   5       52.16      -20.37     39.89 o
  15   6   5       10.42        4.96     43.77 o
   1   7   5      527.61      476.19     28.55 o
   2   7   5      132.11      124.94     19.54 o
   3   7   5      310.99      290.85     23.84 o
   4   7   5       10.34       -0.79     25.78 o
   5   7   5      800.49      813.19     38.49 o
   6   7   5        2.20       -6.00     23.52 o
   7   7   5        2.57       -5.08     24.05 o
   8   7   5      199.89      143.61     36.47 o
   9   7   5      149.54      110.20     56.42 o
  10   7   5        5.74       -7.49     31.69 o
  11   7   5       27.65       -1.67     32.57 o
  12   7   5        1.38       23.05     29.07 o
  13   7   5        9.21      -27.90     35.24 o
  14   7   5        1.46       21.80     72.66 o
   0   8   5     2983.32     3049.13    123.89 o
   1   8   5       69.29       76.25     29.74 o
   2   8   5      488.99      485.27     43.12 o
   3   8   5      172.48      187.56     21.25 o
   4   8   5      289.25      291.05     22.69 o
   5   8   5       46.34       33.78     21.13 o
   6   8   5      467.40      508.75     49.51 o
   7   8   5        2.79      -16.05     28.97 o
   8   8   5       77.38       56.79     32.29 o
   9   8   5       57.01       31.52     40.46 o
  10   8   5        7.24       26.97     32.76 o
  11   8   5       42.85        3.88     35.45 o
  12   8   5       19.02       14.48     41.62 o
  13   8   5        7.29      -34.60    106.25 o
  14   8   5        0.00      -41.50     48.76 o
   1   9   5     3288.57     3412.61     98.17 o
   2   9   5      287.19      299.20     36.68 o
   3   9   5      626.14      651.02     45.77 o
   4   9   5      365.43      354.31     26.47 o
   5   9   5     1108.30     1183.52     55.11 o
   6   9   5       61.39       15.04     31.08 o
   7   9   5       55.43       17.62     32.54 o
   8   9   5        0.58       17.27     32.90 o
   9   9   5       53.79       37.34     35.60 o
  10   9   5       49.71      -22.16     36.56 o
  11   9   5        1.73      -35.67     35.67 o
  12   9   5       17.32      -41.79     41.79 o
  13   9   5       16.57       -6.06    104.63 o
   0  10   5     1649.89     1640.78    133.37 o
   1  10   5       21.03       23.84     22.13 o
   2  10   5      279.32      253.18     30.72 o
   3  10   5       31.50        7.77     23.59 o
   4  10   5        3.19      -19.56     25.92 o
   5  10   5       39.96       34.71     60.39 o
   6  10   5       16.31       66.46     39.24 o
   7  10   5       14.81       28.02     39.49 o
   8  10   5        2.99       49.07     41.75 o
   9  10   5       73.92       41.15     40.64 o
  10  10   5        5.13       -5.20     40.07 o
  11  10   5       42.41       11.96     44.58 o
  12  10   5        0.25      -42.17     42.17 o
   1  11   5      165.00      189.50     31.22 o
   2  11   5      160.61      199.04     30.19 o
   3  11   5       12.33      -14.62     26.48 o
   4  11   5       15.39      -16.36     34.30 o
   5  11   5       10.67      -37.46     37.46 o
   6  11   5        1.12       78.87     53.61 o
   7  11   5        0.15        2.89     40.45 o
   8  11   5        7.42       -2.83     40.86 o
   9  11   5        4.36       -1.48     39.88 o
  10  11   5       15.06      -30.30     43.67 o
  11  11   5        1.14      -32.93     65.56 o
   0  12   5       16.56      -31.56     46.18 o
   1  12   5        0.93        2.99     25.41 o
   2  12   5        3.95        5.62     27.62 o
   3  12   5       19.24        0.96     36.78 o
   4  12   5        1.00       -8.44     38.12 o
   5  12   5        1.11      -30.66     55.55 o
   6  12   5        0.00        4.40     41.33 o
   7  12   5       32.43       25.40     59.42 o
   8  12   5        5.83      -41.65     41.65 o
   9  12   5       16.87        0.90     46.54 o
  10  12   5        2.19      -68.46     68.46 o
   1  13   5       61.90       50.98     34.28 o
   2  13   5       49.07       60.32     44.73 o
   3  13   5      166.64      213.27     55.71 o
   4  13   5       23.40       26.06     53.28 o
   5  13   5       87.80       42.90     44.98 o
   6  13   5       82.54       71.93     51.12 o
   7  13   5       31.57       80.26     51.04 o
   8  13   5        0.08        3.19     46.50 o
   0  14   5        1.72       37.46     64.59 o
   1  14   5        4.21       40.69     62.65 o
   2  14   5       43.51        3.03     46.56 o
   3  14   5       36.86        3.31     44.98 o
   4  14   5        2.53      -15.85     45.30 o
   5  14   5       34.35       67.63     54.57 o
   6  14   5        1.12      -59.42     69.11 o
   0   0   6     2932.17     2754.51     68.37 o
   1   0   6       47.41       62.40      9.23 o
   2   0   6     1849.02     1773.82     38.26 o
   3   0   6     4321.77     4159.76     83.59 o
   4   0   6     8112.66     8232.11    153.10 o
   5   0   6      206.17      165.99     32.94 o
   6   0   6     6381.46     6600.21    215.84 o
   7   0   6      256.10      247.31     33.90 o
   8   0   6      425.97      449.12     74.28 o
   9   0   6      311.97      341.22     42.93 o
  10   0   6      161.27      243.61     39.70 o
  11   0   6     1143.95     1017.90    134.34 o
  12   0   6        6.01      103.34     65.88 o
  13   0   6        1.49       -8.40     69.75 o
  14   0   6        7.19      -61.36     61.36 o
  15   0   6       99.87      121.72     54.61 o
  16   0   6        0.36       68.46     67.82 o
   1   1   6      214.87      187.70      8.44 o
   2   1   6     1291.98     1308.45     21.22 o
   3   1   6      700.10      702.73     18.14 o
   4   1   6      668.55      659.77     22.37 o
   5   1   6      446.62      478.23     31.37 o
   6   1   6     2276.96     2621.66     65.20 o
   7   1   6      913.68     1110.69     48.74 o
   8   1   6      158.80      178.80     21.27 o
   9   1   6       20.59       34.44     19.20 o
  10   1   6       32.90       59.67     22.01 o
  11   1   6      229.73      231.71     40.95 o
  12   1   6       10.00       25.48     34.22 o
  13   1   6      375.25      297.97     64.34 o
  14   1   6        3.78       49.41     47.27 o
  15   1   6        5.58       20.18     54.16 o
  16   1   6       11.25      -36.81     68.46 o
   0   2   6     2800.78     3008.70     55.58 o
   1   2   6     6311.33     6191.69     74.84 o
   2   2   6     1269.95     1285.94     24.12 o
   3   2   6      706.37      783.13     20.12 o
   4   2   6       46.75       48.69      9.14 o
   5   2   6      444.66      469.93     26.28 o
   6   2   6     1979.94     2203.85     45.90 o
   7   2   6       64.29       76.65     17.30 o
   8   2   6        4.09       -3.40     17.81 o
   9   2   6       78.87       77.29     20.53 o
  10   2   6      298.26      297.36     32.53 o
  11   2   6        2.17       44.19     33.14 o
  12   2   6        5.41      -34.22     34.22 o
  13   2   6        0.62      -17.14     35.75 o
  14   2   6       10.83      -11.18     37.89 o
  15   2   6        4.23      -56.84     56.84 o
  16   2   6        1.34      -71.69     71.69 o
   1   3   6     2618.01     2524.53     37.62 o
   2   3   6     1250.99     1217.58     22.66 o
   3   3   6     1800.08     1907.45     37.15 o
   4   3   6      522.09      639.07     26.43 o
   5   3   6       78.06       86.37     11.46 o
   6   3   6       83.95       81.77     14.86 o
   7   3   6      975.62     1019.74     34.19 o
   8   3   6      359.36      409.05     29.71 o
   9   3   6      187.21      202.21     20.77 o
  10   3   6      144.12      117.58     47.51 o
  11   3   6        1.38      -21.61     21.61 o
  12   3   6       27.42       28.39     34.89 o
  13   3   6       92.42       32.96     23.96 o
  14   3   6       18.82      -25.14     25.14 o
  15   3   6        0.66      -16.42     69.11 o
  16   3   6        1.96      -60.07     69.11 o
   0   4   6       33.98       29.27     14.29 o
   1   4   6     2786.34     2797.27     59.39 o
   2   4   6       12.65       32.69      9.00 o
   3   4   6     2532.88     2763.07     54.27 o
   4   4   6      267.40      225.93     12.35 o
   5   4   6      400.58      428.21     23.09 o
   6   4   6      202.95      228.98     14.69 o
   7   4   6      469.22      423.95     21.43 o
   8   4   6      205.41      186.21     26.07 o
   9   4   6        8.67       12.78     21.46 o
  10   4   6       60.71      124.68     30.63 o
  11   4   6      403.40      450.39     48.46 o
  12   4   6        8.78        4.54     25.49 o
  13   4   6       92.59      108.04     30.37 o
  14   4   6        0.43      -40.46     40.46 o
  15   4   6       46.65      -33.74     33.74 o
   1   5   6       66.96       74.88     14.98 o
   2   5   6      139.90      145.82     15.23 o
   3   5   6     1653.63     1720.64     44.22 o
   4   5   6       58.48       53.87     12.47 o
   5   5   6       73.66       58.18     12.38 o
   6   5   6       51.59       51.50     15.20 o
   7   5   6      177.46      185.17     18.48 o
   8   5   6      252.38      258.06     20.87 o
   9   5   6      133.13      129.66     28.82 o
  10   5   6       23.57       12.65     17.15 o
  11   5   6       13.56       23.62     24.72 o
  12   5   6       20.91       20.87     27.31 o
  13   5   6       16.07       -2.77     35.15 o
  14   5   6        1.89      -31.06     31.06 o
  15   5   6        6.51      -35.00     35.00 o
   0   6   6       43.88       33.06     17.78 o
   1   6   6       20.78       11.82     11.71 o
   2   6   6      693.37      626.67     30.55 o
   3   6   6       34.61        5.80     12.41 o
   4   6   6      164.79      165.62     17.22 o
   5   6   6      204.07      218.69     19.86 o
   6   6   6        0.57       20.02     17.82 o
   7   6   6      281.41      239.85     25.62 o
   8   6   6        0.54       -3.21     21.48 o
   9   6   6       64.98      115.69     25.06 o
  10   6   6       30.80       26.14     22.38 o
  11   6   6       62.39       97.90     25.72 o
  12   6   6        5.91       18.07     21.41 o
  13   6   6        2.86       21.19     22.48 o
  14   6   6        3.52        0.38     43.26 o
  15   6   6        0.49      -43.14     43.14 o
   1   7   6      548.93      547.20     28.79 o
   2   7   6       63.50       84.23     18.40 o
   3   7   6      854.27      879.79     51.49 o
   4   7   6      417.74      476.76     34.87 o
   5   7   6      355.10      336.10     27.97 o
   6   7   6      419.22      437.98     40.85 o
   7   7   6       84.97      115.66     33.46 o
   8   7   6      372.95      381.05     36.15 o
   9   7   6      124.50      154.68     27.91 o
  10   7   6       17.68       -5.46     23.69 o
  11   7   6       40.78       22.58     33.62 o
  12   7   6        0.04       13.47     29.20 o
  13   7   6        0.19      -29.02     57.48 o
  14   7   6        2.91      -33.57     42.67 o
   0   8   6      101.94       51.51     32.14 o
   1   8   6      462.26      499.04     31.76 o
   2   8   6      557.39      542.66     32.87 o
   3   8   6        3.34      -11.08     17.16 o
   4   8   6      296.41      298.19     53.51 o
   5   8   6      819.34      771.13     44.77 o
   6   8   6        1.61      -26.23     26.23 o
   7   8   6      128.36      175.14     77.66 o
   8   8   6       76.44      102.45     36.14 o
   9   8   6       46.78      -11.93     31.71 o
  10   8   6      131.74       98.09     39.26 o
  11   8   6       83.56       33.15     35.46 o
  12   8   6        5.13       43.59     39.62 o
  13   8   6       11.35       -9.47     58.45 o
   1   9   6      101.37      147.60     27.04 o
   2   9   6      206.61      162.96     33.15 o
   3   9   6        5.93       -2.29     17.76 o
   4   9   6        0.85       -5.22     28.45 o
   5   9   6       40.10       33.65     22.74 o
   6   9   6        7.48       -1.86     28.64 o
   7   9   6        1.71      -18.46     27.14 o
   8   9   6       10.92       57.65     35.58 o
   9   9   6       23.50       11.71     34.07 o
  10   9   6        0.05      -30.07     33.33 o
  11   9   6        0.26      -35.06     35.06 o
  12   9   6        2.14      -40.45     40.45 o
  13   9   6        2.23      -64.91     64.91 o
   0  10   6      135.00      162.11     40.62 o
   1  10   6       53.55       35.24     22.68 o
   2  10   6      474.98      433.73     36.97 o
   3  10   6        9.87      -16.87     23.79 o
   4  10   6      267.88      311.09     39.32 o
   5  10   6        6.39      -32.38     32.38 o
   6  10   6      143.48      118.03     37.72 o
   7  10   6       95.27       71.24     37.12 o
   8  10   6       19.23      -38.31     38.31 o
   9  10   6        7.12       -6.24     35.05 o
  10  10   6        0.46      -22.62     36.86 o
  11  10   6       17.98      -28.49     36.79 o
  12  10   6        7.77       10.90     46.53 o
   1  11   6      394.99      464.33     40.98 o
   2  11   6        0.04       13.36     23.16 o
   3  11   6      470.79      505.12     49.44 o
   4  11   6        3.03       -5.56     36.59 o
   5  11   6       87.72       89.42     67.82 o
   6  11   6       68.04      138.67     49.09 o
   7  11   6       81.16       76.64     46.35 o
   8  11   6       27.73       45.70     55.55 o
   9  11   6       12.56       52.28     46.53 o
  10  11   6        0.09      -38.61     38.61 o
  11  11   6        0.01       40.22     49.62 o
   0  12   6       31.64       90.01     76.86 o
   1  12   6      130.39      130.33     52.95 o
   2  12   6       22.25       53.87     30.93 o
   3  12   6       59.66       24.16     39.05 o
   4  12   6       38.53       85.56     43.03 o
   5  12   6      110.11       80.90     52.96 o
   6  12   6       30.60      -13.78     39.56 o
   7  12   6       62.81       37.46     46.13 o
   8  12   6        0.02       11.33     42.47 o
   9  12   6       72.01       44.34     52.83 o
   1  13   6        3.84        3.00     32.16 o
   2  13   6       18.92      -46.16     62.97 o
   3  13   6        2.03      -33.93     56.19 o
   4  13   6       24.12      -33.42     39.72 o
   5  13   6        2.92      -35.69     35.69 o
   6  13   6       86.50      172.51     56.37 o
   7  13   6        1.06       56.36     51.12 o
   8  13   6        2.72        1.51     50.91 o
   0  14   6       56.15      144.03     75.57 o
   1  14   6       12.66      -40.69     56.84 o
   2  14   6       15.63      -23.59     43.86 o
   3  14   6        4.85      -27.30     45.88 o
   4  14   6       15.53      -38.89     54.25 o
   5  14   6        0.01      -20.48    126.27 o
   1   1   7      328.74      328.26     11.16 o
   2   1   7     3320.04     3468.23     42.24 o
   3   1   7       84.64       91.69      9.23 o
   4   1   7      261.44      288.19     13.25 o
   5   1   7      508.57      553.76     19.49 o
   6   1   7       27.18       25.03     15.24 o
   7   1   7      115.27       91.31     19.19 o
   8   1   7      240.91      200.17     24.80 o
   9   1   7      143.31      125.38     36.64 o
  10   1   7      112.34       89.38     67.49 o
  11   1   7       71.10       40.41     50.38 o
  12   1   7      144.80      218.26     46.09 o
  13   1   7        8.57       66.18     79.99 o
  14   1   7       65.39      119.16     43.84 o
  15   1   7        0.28        9.02     58.45 o
  16   1   7        1.39      -27.13     76.21 o
   0   2   7      610.47      492.52     19.82 o
   1   2   7      711.36      694.36     16.85 o
   2   2   7      541.37      498.03     13.53 o
   3   2   7       76.90       77.81      7.52 o
   4   2   7     9741.00    10188.21    151.63 o
   5   2   7      344.53      274.54     12.97 o
   6   2   7     3605.00     3712.22     70.53 o
   7   2   7       26.90        3.22     12.77 o
   8   2   7      691.18      832.76     89.96 o
   9   2   7      221.08      276.03     28.25 o
  10   2   7        7.24       44.31     32.51 o
  11   2   7       16.41       11.67     41.55 o
  12   2   7        1.03       12.74     46.24 o
  13   2   7       47.95       96.93     41.91 o
  14   2   7       24.17      -17.91     38.98 o
  15   2   7       25.27       38.79     54.12 o
  16   2   7        6.69      -66.52     66.52 o
   1   3   7     7336.21     7476.30     98.70 o
   2   3   7        4.74       10.88      6.90 o
   3   3   7        0.16       -1.16      7.94 o
   4   3   7       95.52       85.64     14.12 o
   5   3   7     1923.21     2120.84     41.34 o
   6   3   7       34.94       35.72     10.06 o
   7   3   7       80.61       67.96     17.36 o
   8   3   7      211.93      210.71     19.01 o
   9   3   7       33.40       59.46     16.09 o
  10   3   7      704.43      684.95     59.66 o
  11   3   7       14.85      -10.40     23.24 o
  12   3   7      267.25      211.65     32.97 o
  13   3   7       47.18        3.41     31.09 o
  14   3   7       11.42       41.05     27.84 o
  15   3   7       21.39      -18.35     49.29 o
   0   4   7       51.93       30.23     17.02 o
   1   4   7       61.65       62.01     13.29 o
   2   4   7     1387.56     1477.77     36.22 o
   3   4   7     3028.16     3277.09     60.94 o
   4   4   7      921.66      911.95     26.56 o
   5   4   7      178.87      164.84     14.17 o
   6   4   7       74.02       69.75     13.36 o
   7   4   7        6.67        0.35     11.19 o
   8   4   7       86.68       77.54     13.26 o
   9   4   7       15.65      -15.05     25.88 o
  10   4   7       35.13       22.95     51.08 o
  11   4   7        6.47       -2.20     27.80 o
  12   4   7       42.81       61.60     33.70 o
  13   4   7       12.33       21.84     27.37 o
  14   4   7       26.98       17.48     35.23 o
  15   4   7        0.07      -28.19     68.79 o
   1   5   7      158.86      172.03     18.31 o
   2   5   7      174.79      126.70     15.48 o
   3   5   7     1565.79     1628.88     38.97 o
   4   5   7      582.09      606.60     25.39 o
   5   5   7      383.24      392.58     20.36 o
   6   5   7     1465.22     1373.52     35.81 o
   7   5   7      356.33      375.79     26.82 o
   8   5   7     1067.00      999.44     55.51 o
   9   5   7      364.31      301.48     28.44 o
  10   5   7      206.47      198.14     26.10 o
  11   5   7       64.38       76.51     22.75 o
  12   5   7       22.71       37.25     19.72 o
  13   5   7        2.67      -33.49     33.49 o
  14   5   7       42.81       97.17     37.05 o
  15   5   7       31.03      -15.79     52.89 o
   0   6   7      322.81      314.93     38.54 o
   1   6   7       26.71       -9.29     14.64 o
   2   6   7      571.20      535.50     29.64 o
   3   6   7     1121.40     1139.28     43.52 o
   4   6   7     2332.71     2260.13     66.92 o
   5   6   7       96.31       90.21     17.84 o
   6   6   7     1131.22     1071.10     37.32 o
   7   6   7       90.38       74.44     21.72 o
   8   6   7      225.36      309.77     31.12 o
   9   6   7       67.18       54.76     23.88 o
  10   6   7       42.10       51.86     23.69 o
  11   6   7        0.00      -21.34     21.34 o
  12   6   7        5.16       -8.95     40.15 o
  13   6   7        3.70       36.02     23.45 o
  14   6   7       32.40      -25.25     47.79 o
   1   7   7     1051.98      950.46     35.24 o
   2   7   7      128.77      129.61     20.30 o
   3   7   7      290.48      268.37     39.89 o
   4   7   7      225.89      221.86     28.05 o
   5   7   7      336.77      336.67     31.91 o
   6   7   7       12.17      -10.26     14.49 o
   7   7   7       89.63      100.41     26.23 o
   8   7   7      230.14      257.89     32.65 o
   9   7   7      137.77      106.47     27.74 o
  10   7   7       42.67       62.93     30.31 o
  11   7   7        0.00       17.90     25.20 o
  12   7   7       37.16       30.41     27.01 o
  13   7   7        3.97       -4.01     28.26 o
  14   7   7        4.98      -26.87     42.89 o
   0   8   7     3229.67     3189.42    103.15 o
   1   8   7       18.41       11.05     17.98 o
   2   8   7      240.96      223.02     25.34 o
   3   8   7      464.99      478.51     31.34 o
   4   8   7        4.22      -15.26     22.11 o
   5   8   7       16.64       20.64     18.76 o
   6   8   7        0.38      -19.01     28.31 o
   7   8   7      176.52      143.65     36.77 o
   8   8   7       25.55       41.32     32.69 o
   9   8   7        0.07        1.45     30.70 o
  10   8   7        6.51      -18.92     32.51 o
  11   8   7        6.33      -31.70     31.70 o
  12   8   7        1.01       26.40     71.68 o
  13   8   7        2.10      -11.43     44.19 o
   1   9   7      145.62      128.79     26.20 o
   2   9   7      226.73      217.39     25.90 o
   3   9   7       15.57       16.13     17.33 o
   4   9   7      442.12      483.43     39.10 o
   5   9   7       34.17       31.28     23.48 o
   6   9   7       20.96       28.98     31.53 o
   7   9   7       69.94       30.51     33.88 o
   8   9   7       15.72       34.71     33.33 o
   9   9   7        1.44      -26.97     32.64 o
  10   9   7       48.69       74.82     47.98 o
  11   9   7        0.19      -32.28     34.41 o
  12   9   7       12.22       16.12     44.69 o
   0  10   7     1513.76     1458.97    100.11 o
   1  10   7      478.62      461.33     50.62 o
   2  10   7     1099.82     1178.45     58.63 o
   3  10   7       44.43       81.01     32.97 o
   4  10   7      374.02      395.42     38.21 o
   5  10   7       14.11       21.98     31.82 o
   6  10   7      250.90      300.76     47.32 o
   7  10   7       24.76        1.33     43.09 o
   8  10   7        0.02      -22.91     32.51 o
   9  10   7       63.13       53.28     37.89 o
  10  10   7        0.46       19.49     38.98 o
  11  10   7        0.38      -40.13     41.83 o
   1  11   7       27.69       50.22     24.96 o
   2  11   7        0.49      -14.38     25.84 o
   3  11   7        3.60       -4.75     27.03 o
   4  11   7      123.48      146.37     47.01 o
   5  11   7        0.06      -35.37     35.37 o
   6  11   7        1.23       28.57     41.24 o
   7  11   7       20.24      -36.75     36.75 o
   8  11   7        4.48        2.08     42.57 o
   9  11   7        6.93      -39.91     39.91 o
  10  11   7       13.81      -17.13     45.69 o
   0  12   7      195.35      132.06     45.34 o
   1  12   7       66.01       38.62     31.81 o
   2  12   7      238.98      183.71     39.93 o
   3  12   7      100.16       84.13     42.69 o
   4  12   7      148.68       34.14    124.65 o
   5  12   7       22.30      -27.07     39.03 o
   6  12   7        8.83       -6.57     41.93 o
   7  12   7        2.64      -17.34     40.03 o
   8  12   7        0.38       26.96     66.20 o
   9  12   7        3.10       10.20     46.50 o
   1  13   7       54.56       -5.39     33.33 o
   2  13   7        3.20       53.63    126.91 o
   3  13   7        0.08      -37.84     40.55 o
   4  13   7       78.02       77.31     47.36 o
   5  13   7        8.53       20.34     44.94 o
   6  13   7      140.48      121.62     55.17 o
   7  13   7        3.36        5.74     48.81 o
   0  14   7       38.83       30.36     67.82 o
   1  14   7        9.22       50.38     68.46 o
   2  14   7       94.30      164.05     80.09 o
   3  14   7        0.24      -65.23     65.23 o
   4  14   7      119.79      164.70     83.32 o
   0   0   8     3052.31     3068.45     77.96 o
   1   0   8     2609.28     2420.97     45.72 o
   2   0   8      508.18      537.67     19.78 o
   3   0   8     1624.41     1791.58     70.33 o
   4   0   8        1.67        4.67     11.48 o
   5   0   8        1.81       12.43     12.41 o
   6   0   8       29.49       21.19     13.52 o
   7   0   8      135.47      131.79     28.87 o
   8   0   8        3.39      -22.17     22.17 o
   9   0   8      101.40      159.02     41.66 o
  10   0   8        3.04       24.54     58.77 o
  11   0   8      195.12      126.59     64.59 o
  12   0   8        3.77       52.95     44.07 o
  13   0   8       44.78       33.54     47.23 o
  14   0   8        0.34       35.16     48.25 o
  15   0   8       57.94       49.73     74.28 o
  16   0   8       12.64      -43.27     76.21 o
   1   1   8      114.31      111.89      9.19 o
   2   1   8      549.21      551.34     14.22 o
   3   1   8      285.31      254.75     13.43 o
   4   1   8      666.56      596.55     27.93 o
   5   1   8     2018.76     2007.62     38.88 o
   6   1   8      212.72      196.59     14.11 o
   7   1   8      295.38      332.06     20.92 o
   8   1   8      203.07      238.13     28.44 o
   9   1   8        3.82       25.33     21.51 o
  10   1   8      450.52      600.02     91.71 o
  11   1   8       15.49       31.89     43.14 o
  12   1   8       80.46       82.50     40.91 o
  13   1   8        3.64      -12.35     36.41 o
  14   1   8       16.71        8.76     41.26 o
  15   1   8        0.47      -18.77     42.06 o
  16   1   8       13.25       16.03     81.06 o
   0   2   8      589.44      621.97     28.32 o
   1   2   8      347.49      301.64     13.85 o
   2   2   8      163.92      174.90     10.37 o
   3   2   8      779.14      768.95     27.14 o
   4   2   8     2326.61     2563.87     48.28 o
   5   2   8     1817.22     1840.93     37.78 o
   6   2   8      686.25      645.43     40.42 o
   7   2   8        3.46       13.98     12.83 o
   8   2   8        1.43      -14.09     14.09 o
   9   2   8       30.98       64.50     15.30 o
  10   2   8      178.70      158.38     50.88 o
  11   2   8       85.08      127.37     47.85 o
  12   2   8       68.72       16.55     50.06 o
  13   2   8        1.17        5.81     37.77 o
  14   2   8       10.83      -26.18     37.65 o
  15   2   8       21.86      102.57     58.49 o
   1   3   8     3630.25     3677.09     65.00 o
   2   3   8      186.32      218.38     13.13 o
   3   3   8     1216.02     1168.52     30.99 o
   4   3   8      654.66      680.53     29.03 o
   5   3   8      139.10      144.29     14.75 o
   6   3   8      707.33      699.04     30.30 o
   7   3   8      185.01      217.63     19.83 o
   8   3   8       15.59      -12.11     17.73 o
   9   3   8      242.87      289.03     23.73 o
  10   3   8        1.95      -20.24     20.24 o
  11   3   8       17.40       24.90     32.34 o
  12   3   8        8.50       11.95     25.79 o
  13   3   8        2.82       -9.50     24.91 o
  14   3   8        7.47       37.56     40.27 o
  15   3   8       13.54       67.62     58.44 o
   0   4   8      154.25      145.16     26.98 o
   1   4   8      177.32      202.30     16.17 o
   2   4   8     8154.92     8360.27    138.92 o
   3   4   8        2.48        5.71      8.90 o
   4   4   8      378.12      354.83     16.76 o
   5   4   8      461.92      423.64     37.14 o
   6   4   8      447.67      449.64     21.87 o
   7   4   8     1036.42     1014.74     37.10 o
   8   4   8      325.90      320.87     25.25 o
   9   4   8      424.69      427.26     22.89 o
  10   4   8        0.83       -4.14     18.18 o
  11   4   8       28.85       37.15     28.57 o
  12   4   8        5.32      -21.61     28.28 o
  13   4   8       52.35       76.52     29.93 o
  14   4   8       18.21       11.27     32.77 o
  15   4   8       17.62       11.49     36.14 o
   1   5   8      300.70      278.48     22.67 o
   2   5   8       12.30       10.05     18.38 o
   3   5   8       23.21       20.80     10.92 o
   4   5   8        1.38       -0.34     16.46 o
   5   5   8       55.50       56.18     17.04 o
   6   5   8       15.88       19.21     11.27 o
   7   5   8       75.96       88.15     17.76 o
   8   5   8      113.76      128.25     23.49 o
   9   5   8      242.37      239.23     29.48 o
  10   5   8        0.18       -0.64     19.00 o
  11   5   8       89.21       68.03     26.94 o
  12   5   8        6.07       12.38     22.87 o
  13   5   8       17.28       39.40     22.71 o
  14   5   8       16.18        1.59     38.89 o
  15   5   8        0.45       -9.90     36.84 o
   0   6   8      147.56      128.69     31.50 o
   1   6   8       64.25       56.37     19.08 o
   2   6   8      879.89      874.03     38.36 o
   3   6   8      212.50      203.74     21.62 o
   4   6   8        4.26       -6.75     14.36 o
   5   6   8      367.70      349.56     31.46 o
   6   6   8      350.40      367.31     40.93 o
   7   6   8      548.91      585.64     42.37 o
   8   6   8       14.26       57.81     35.15 o
   9   6   8       75.13       78.65     24.03 o
  10   6   8       18.96       -9.04     22.50 o
  11   6   8        7.76        1.39     23.03 o
  12   6   8       12.89       21.58     23.60 o
  13   6   8       17.01       29.57     26.77 o
  14   6   8        0.01       -2.45     29.46 o
   1   7   8      256.53      290.63     28.26 o
   2   7   8        2.31        1.64     13.23 o
   3   7   8      626.61      750.29     64.63 o
   4   7   8       11.65        4.96     19.22 o
   5   7   8     1962.02     1946.74     53.59 o
   6   7   8       21.60       -4.44     14.86 o
   7   7   8       19.97        8.66     22.67 o
   8   7   8       33.98       47.37     25.39 o
   9   7   8       39.01       19.30     31.98 o
  10   7   8       56.95       34.17     24.64 o
  11   7   8        1.36       -3.99     27.65 o
  12   7   8       35.85       33.73     28.20 o
  13   7   8       29.52       29.55     31.99 o
  14   7   8        0.90      -14.26     30.13 o
   0   8   8     2393.00     2516.01     90.07 o
   1   8   8      509.18      517.03     31.05 o
   2   8   8      966.91     1038.03     49.74 o
   3   8   8        0.04      -16.35     17.91 o
   4   8   8      509.05      484.54     41.95 o
   5   8   8       93.80      123.86     21.57 o
   6   8   8      629.31      632.48     54.88 o
   7   8   8      300.18      265.00     42.36 o
   8   8   8       59.26       93.53     36.13 o
   9   8   8       10.40       -9.43     35.41 o
  10   8   8       60.06       45.23     50.54 o
  11   8   8        5.83      -33.25     33.25 o
  12   8   8        1.40      -36.56     36.56 o
  13   8   8        2.40      -18.18     47.15 o
   1   9   8      580.49      605.85     36.78 o
   2   9   8        0.64       18.97     29.83 o
   3   9   8       67.25       76.26     21.95 o
   4   9   8      136.08      131.17     28.10 o
   5   9   8        0.08       23.89     25.45 o
   6   9   8      187.79      163.32     54.18 o
   7   9   8        1.22       32.24     39.29 o
   8   9   8       51.03       63.41     35.48 o
   9   9   8        1.28        2.96     34.10 o
  10   9   8       11.07        9.20     52.71 o
  11   9   8        0.78      -35.60     35.60 o
  12   9   8        9.00      -43.40     43.40 o
   0  10   8        5.32      -13.24     29.19 o
   1  10   8        1.26       -9.95     21.80 o
   2  10   8       22.10       34.91     28.71 o
   3  10   8       97.35       74.95     30.40 o
   4  10   8        3.33       -7.73     24.27 o
   5  10   8        9.41       40.80     33.35 o
   6  10   8        0.15      -31.41     31.41 o
   7  10   8       19.55       18.33     36.29 o
   8  10   8        4.22      -17.08     33.58 o
   9  10   8       10.44       40.05     40.64 o
  10  10   8        0.00       -7.05     38.97 o
  11  10   8        0.66        2.25     46.08 o
   1  11   8      322.85      392.39     52.76 o
   2  11   8       45.30       38.02     30.45 o
   3  11   8      321.48      365.97     92.04 o
   4  11   8        9.37       16.85     36.20 o
   5  11   8      226.26      310.07     57.00 o
   6  11   8      131.91      118.31     40.56 o
   7  11   8       26.35       -4.64     34.54 o
   8  11   8       19.16       42.17     39.76 o
   9  11   8        0.46       40.64     41.31 o
  10  11   8       81.50       39.37     53.74 o
   0  12   8       70.19      110.98     44.51 o
   1  12   8        0.56       -2.78     28.11 o
   2  12   8      101.43       48.46     33.71 o
   3  12   8       53.98       59.46     52.64 o
   4  12   8       47.89       33.33     42.04 o
   5  12   8       72.06       43.95     61.68 o
   6  12   8        1.36      -38.15     39.10 o
   7  12   8       63.83      137.41     52.88 o
   8  12   8       18.07      -27.15     45.30 o
   9  12   8       36.23      -19.60     51.67 o
   1  13   8        0.61        2.22     41.95 o
   2  13   8        8.97      -41.31     41.31 o
   3  13   8        3.09      -36.47     42.69 o
   4  13   8        0.00      -41.31     41.31 o
   5  13   8        2.12      -27.52     44.13 o
   6  13   8        0.47       75.29     52.11 o
   7  13   8        1.84      -43.14     43.14 o
   0  14   8        1.26      -57.48     57.48 o
   1  14   8        0.65      -26.48     60.71 o
   2  14   8       12.88       10.33     68.46 o
   3  14   8        0.27      -40.78     72.66 o
   4  14   8       45.97       65.71     55.03 o
   1   1   9     1732.96     1733.15     34.50 o
   2   1   9     1028.21     1064.15     24.00 o
   3   1   9     2847.11     2900.23     46.82 o
   4   1   9     1414.82     1428.49     41.59 o
   5   1   9     2500.71     2651.08     53.68 o
   6   1   9      223.52      218.08     21.34 o
   7   1   9      919.99      878.07     39.15 o
   8   1   9       25.23       23.67     15.62 o
   9   1   9       73.19       97.62     39.06 o
  10   1   9       39.85      133.05     68.46 o
  11   1   9        0.36        5.81     60.07 o
  12   1   9        1.06       14.25     46.56 o
  13   1   9       25.64       17.71     53.95 o
  14   1   9        2.28      -26.50     34.34 o
  15   1   9        0.28       76.08     56.09 o
   0   2   9     3593.68     3976.75     88.87 o
   1   2   9     1002.89     1086.64     31.60 o
   2   2   9      448.36      484.15     19.04 o
   3   2   9        4.62       -1.76      7.62 o
   4   2   9      301.59      296.53     20.51 o
   5   2   9      870.80      841.40     29.64 o
   6   2   9      436.24      434.58     34.92 o
   7   2   9      662.92      617.62     27.99 o
   8   2   9     1065.85     1114.74     37.60 o
   9   2   9      322.89      369.94     26.08 o
  10   2   9       45.24       76.49     26.25 o
  11   2   9      307.35      322.30     33.81 o
  12   2   9       43.19       14.89     44.82 o
  13   2   9       24.26       69.52     41.66 o
  14   2   9        6.53       10.98     41.73 o
  15   2   9       12.00      -73.63     73.63 o
   1   3   9       93.56       91.99     12.47 o
   2   3   9        5.45        6.42     14.89 o
   3   3   9      661.09      734.83     22.24 o
   4   3   9       67.04       59.26     17.76 o
   5   3   9     3178.45     3326.38     76.54 o
   6   3   9        0.00      -11.47     11.47 o
   7   3   9      389.68      392.64     25.96 o
   8   3   9      443.86      470.77     34.52 o
   9   3   9        3.11        5.73     16.38 o
  10   3   9       65.37       48.50     24.34 o
  11   3   9       98.21       51.87     35.42 o
  12   3   9       54.03       64.02     45.54 o
  13   3   9       15.55      -11.14     42.28 o
  14   3   9        7.59        2.76     35.97 o
  15   3   9        7.60       -9.69     78.15 o
   0   4   9      380.14      459.89     35.45 o
   1   4   9      302.21      377.13     21.27 o
   2   4   9      510.17      503.81     23.32 o
   3   4   9       66.41       75.34     10.44 o
   4   4   9       83.79       80.04     14.83 o
   5   4   9       92.72      122.99     18.50 o
   6   4   9       75.89       84.08     18.29 o
   7   4   9       49.43       67.99     18.05 o
   8   4   9     1455.68     1432.68     47.26 o
   9   4   9      252.79      263.83     24.64 o
  10   4   9      103.75       88.34     19.59 o
  11   4   9        0.24      -17.16     17.16 o
  12   4   9       11.60       45.31     31.42 o
  13   4   9       22.65       24.94     33.13 o
  14   4   9       12.20      -32.31     32.31 o
  15   4   9        1.37       -8.52     45.86 o
   1   5   9       40.74       66.56     17.09 o
   2   5   9       89.01       67.86     20.90 o
   3   5   9     1419.90     1444.81     47.76 o
   4   5   9      115.47       70.60     20.09 o
   5   5   9      328.36      357.75     23.35 o
   6   5   9      537.33      595.76     28.06 o
   7   5   9       86.79       86.36     18.65 o
   8   5   9       34.45       41.62     18.69 o
   9   5   9        3.55       28.80     20.42 o
  10   5   9       16.66       31.96     21.12 o
  11   5   9        4.51       -4.81     20.81 o
  12   5   9        4.15       -2.81     20.92 o
  13   5   9        3.88      -22.38     22.38 o
  14   5   9        0.10      -28.19     33.94 o
   0   6   9      578.81      586.62     76.21 o
   1   6   9       47.50       49.43     17.72 o
   2   6   9       92.77      109.08     23.12 o
   3   6   9       17.31        4.20     16.80 o
   4   6   9      219.50      218.36     23.31 o
   5   6   9      474.88      501.51     25.19 o
   6   6   9      137.38      141.19     17.33 o
   7   6   9      369.70      395.27     36.82 o
   8   6   9       46.82       28.60     23.09 o
   9   6   9      360.90      387.88     37.25 o
  10   6   9       42.08       21.13     23.95 o
  11   6   9       77.82       52.88     26.85 o
  12   6   9        0.00      -20.97     23.68 o
  13   6   9      105.85      130.28     47.15 o
  14   6   9        2.47        6.93     27.49 o
   1   7   9       32.02       39.71     19.49 o
   2   7   9      833.53      794.78     39.35 o
   3   7   9     1197.40     1123.05     44.13 o
   4   7   9     1145.89     1067.54     44.64 o
   5   7   9        4.74        9.28     16.92 o
   6   7   9       20.21       33.05     19.14 o
   7   7   9       54.43       61.49     25.31 o
   8   7   9        7.92       14.92     24.14 o
   9   7   9       21.78        5.39     24.83 o
  10   7   9       51.07       91.47     27.75 o
  11   7   9        0.30       -5.40     24.69 o
  12   7   9        0.02      -31.22     39.15 o
  13   7   9        0.58       -3.55     43.46 o
   0   8   9        0.48      -21.96     21.96 o
   1   8   9        0.05      -12.94     20.75 o
   2   8   9       87.43       81.66     23.09 o
   3   8   9       11.06       20.31     18.08 o
   4   8   9       69.44       35.50     30.74 o
   5   8   9      345.22      356.16     35.68 o
   6   8   9        1.06       -1.82     41.99 o
   7   8   9       87.42      113.57     44.28 o
   8   8   9       64.30       46.18     27.31 o
   9   8   9       46.78       58.40     29.21 o
  10   8   9        9.30       14.73     27.78 o
  11   8   9        2.05       32.93     37.68 o
  12   8   9       10.19        7.91     44.88 o
  13   8   9        0.31        5.14     53.93 o
   1   9   9      245.94      276.92     28.43 o
   2   9   9      562.76      611.60     48.25 o
   3   9   9      937.89      939.30     53.58 o
   4   9   9      148.65      154.12     26.11 o
   5   9   9      471.10      522.36     52.99 o
   6   9   9       38.00       43.01     32.95 o
   7   9   9      346.47      453.41     53.08 o
   8   9   9       13.66       37.88     33.29 o
   9   9   9        4.63       -1.41     34.95 o
  10   9   9        7.95      -34.29     34.29 o
  11   9   9        6.99      -35.92     35.92 o
  12   9   9        5.53      -34.95     46.34 o
   0  10   9        0.58       19.32     32.59 o
   1  10   9        0.03      -11.71     21.91 o
   2  10   9       44.17        4.82     24.16 o
   3  10   9      131.87      134.97     30.58 o
   4  10   9       14.25       13.69     24.56 o
   5  10   9      205.57      180.69     40.07 o
   6  10   9        2.57       44.54     34.47 o
   7  10   9       45.92       33.06     37.01 o
   8  10   9        3.75      -31.13     31.13 o
   9  10   9       45.45       79.40     69.12 o
  10  10   9        0.70      -36.92     36.92 o
  11  10   9       35.15      -42.79     57.48 o
   1  11   9        1.78        5.95     27.74 o
   2  11   9      100.03      119.88     34.74 o
   3  11   9       17.72      -15.30     35.57 o
   4  11   9       12.35        9.73     32.41 o
   5  11   9        6.25        2.71     32.58 o
   6  11   9      102.64       70.73     37.75 o
   7  11   9        1.36      -34.54     34.54 o
   8  11   9        2.27       14.74     40.31 o
   9  11   9        5.55      -31.06     39.20 o
  10  11   9        0.54      -19.34     46.79 o
   0  12   9      126.30      165.34     65.23 o
   1  12   9        0.80      -12.46     29.75 o
   2  12   9       62.12       66.20     39.96 o
   3  12   9        3.18      -31.41     31.41 o
   4  12   9       81.86       81.78     47.25 o
   5  12   9        0.86      -10.98     42.47 o
   6  12   9        1.47      -36.62     36.62 o
   7  12   9       43.54        8.49     44.53 o
   8  12   9       17.56       33.78     47.82 o
   1  13   9      192.98      220.30     55.71 o
   2  13   9        4.52      -22.10     43.98 o
   3  13   9      177.08      129.82     53.68 o
   4  13   9        5.67       -4.56     44.94 o
   5  13   9       93.57      149.22     97.85 o
   6  13   9       48.30      115.12     62.00 o
   1  14   9       31.94       63.30     70.40 o
   2  14   9        6.27      -16.15     60.07 o
   3  14   9       20.58       16.79     67.17 o
   0   0  10       11.63       48.07     24.19 o
   1   0  10     2655.60     2505.18     64.36 o
   2   0  10     2053.75     1892.52     52.20 o
   3   0  10     1122.55     1178.51     31.68 o
   4   0  10     3297.01     3369.80     88.33 o
   5   0  10     1283.23     1361.93     49.18 o
   6   0  10     4459.29     4665.69    147.64 o
   7   0  10      561.87      508.66     34.83 o
   8   0  10       20.40       51.23     19.80 o
   9   0  10      722.27      751.46     37.97 o
  10   0  10       66.24       41.34     65.23 o
  11   0  10       63.03        7.10     64.59 o
  12   0  10       74.86       34.23     73.63 o
  13   0  10        4.57       66.40     51.80 o
  14   0  10        0.01       54.34     53.17 o
  15   0  10        1.68       18.08     89.13 o
   1   1  10     3161.23     3310.64     55.04 o
   2   1  10      450.26      434.87     19.11 o
   3   1  10      683.56      639.04     20.96 o
   4   1  10      374.76      377.87     27.10 o
   5   1  10      116.36      123.72     16.37 o
   6   1  10       15.24       10.94     12.34 o
   7   1  10      393.09      422.46     23.29 o
   8   1  10       63.56       31.89     13.85 o
   9   1  10      126.95      139.44     15.37 o
  10   1  10       38.72       59.80     22.72 o
  11   1  10        9.28       36.60     22.88 o
  12   1  10        2.64       35.61     40.93 o
  13   1  10        0.01       -2.02     30.43 o
  14   1  10       65.49       67.52     44.92 o
  15   1  10        8.33       22.22     59.60 o
   0   2  10     1182.70     1288.08     48.63 o
   1   2  10        6.08       10.50     10.97 o
   2   2  10      236.46      227.10     15.54 o
   3   2  10        4.43        2.20      7.76 o
   4   2  10      568.75      543.95     23.53 o
   5   2  10       24.67       30.37     14.58 o
   6   2  10        4.17        7.54     13.24 o
   7   2  10      501.82      493.81     25.68 o
   8   2  10       66.27       60.63     15.91 o
   9   2  10       42.09       21.43     16.22 o
  10   2  10        5.38      -18.65     62.33 o
  11   2  10       39.69       44.62     40.18 o
  12   2  10       12.85       34.72     46.01 o
  13   2  10        3.99      -25.91     25.91 o
  14   2  10       17.05       62.43     54.51 o
  15   2  10        3.74       60.85     61.88 o
   1   3  10      599.94      635.59     26.76 o
   2   3  10      531.85      606.37     22.90 o
   3   3  10      233.12      239.18     12.64 o
   4   3  10       14.11        7.31     18.56 o
   5   3  10      319.67      345.11     24.79 o
   6   3  10      117.97      120.91     18.11 o
   7   3  10       14.99        0.15     16.51 o
   8   3  10     1280.68     1387.80     42.64 o
   9   3  10        5.61       -8.94     16.34 o
  10   3  10       49.04       55.86     21.93 o
  11   3  10        0.05       10.16     17.06 o
  12   3  10      115.30      115.89     33.25 o
  13   3  10        3.25       14.08     46.10 o
  14   3  10        8.36       42.97     34.64 o
  15   3  10        0.10      -76.21     76.21 o
   0   4  10        1.67       -9.07     20.87 o
   1   4  10       46.49       42.38     14.45 o
   2   4  10      157.41      151.85     16.54 o
   3   4  10      173.32      168.16     15.77 o
   4   4  10      826.24      856.81     43.52 o
   5   4  10       97.14       93.92     18.39 o
   6   4  10      366.48      468.77     35.34 o
   7   4  10     1368.40     1428.74     49.65 o
   8   4  10      101.30      135.15     37.10 o
   9   4  10      194.28      166.18     30.83 o
  10   4  10      122.12      140.64     24.62 o
  11   4  10        0.13      -10.20     19.18 o
  12   4  10        4.50      -18.42     19.32 o
  13   4  10        1.09       -3.80     31.62 o
  14   4  10       52.92      108.13     40.70 o
   1   5  10      113.20       91.32     16.87 o
   2   5  10       35.45       35.82     16.50 o
   3   5  10      258.05      219.99     30.41 o
   4   5  10        2.09      -17.14     17.14 o
   5   5  10      100.84       79.31     20.28 o
   6   5  10        1.69        2.22     17.81 o
   7   5  10       31.47       21.10     20.73 o
   8   5  10      202.80      226.18     25.96 o
   9   5  10       46.83        1.45     20.85 o
  10   5  10      229.64      252.21     59.20 o
  11   5  10       45.41       15.66     22.75 o
  12   5  10       36.46       71.17     25.50 o
  13   5  10        0.94      -18.83     27.73 o
  14   5  10       14.64       -2.70     51.64 o
   0   6  10       19.45      -25.30     25.30 o
   1   6  10        4.61      -16.39     16.39 o
   2   6  10       51.79       40.52     17.32 o
   3   6  10        0.07      -12.75     12.75 o
   4   6  10       75.66       40.82     20.27 o
   5   6  10       46.71       35.17     26.00 o
   6   6  10      114.28      125.00     18.73 o
   7   6  10       68.28       58.58     26.89 o
   8   6  10        6.21      -18.85     22.17 o
   9   6  10        3.51        4.89     39.79 o
  10   6  10        0.11      -22.85     22.85 o
  11   6  10       40.78       44.75     26.23 o
  12   6  10        8.50       -1.27     25.79 o
  13   6  10        9.65       -7.76     29.19 o
  14   6  10        1.07       -1.83     31.39 o
   1   7  10      244.38      264.16     30.16 o
   2   7  10       14.88       17.68     21.55 o
   3   7  10      145.00      124.70     17.61 o
   4   7  10      358.70      349.09     27.80 o
   5   7  10       49.68       23.03     20.04 o
   6   7  10      186.05      221.31     26.29 o
   7   7  10        1.79       -4.23     23.59 o
   8   7  10      289.54      306.04     41.64 o
   9   7  10       19.09      -23.40     23.40 o
  10   7  10       24.70       38.45     27.01 o
  11   7  10        5.21       16.07     26.16 o
  12   7  10       19.52       25.22     32.70 o
  13   7  10       13.85       26.55     34.57 o
   0   8  10     2439.49     2679.99     95.55 o
   1   8  10        1.99      -15.53     15.53 o
   2   8  10       46.53       67.50     16.52 o
   3   8  10        0.10       -1.95     15.52 o
   4   8  10     1200.94     1225.93     58.90 o
   5   8  10       74.96       65.09     33.04 o
   6   8  10      278.08      254.39     42.79 o
   7   8  10      195.35      188.22     45.96 o
   8   8  10       29.57       18.91     25.27 o
   9   8  10       82.84       69.91     30.10 o
  10   8  10       28.27       35.03     38.87 o
  11   8  10       48.28       22.91     30.11 o
  12   8  10        0.07      -31.13     31.13 o
   1   9  10       23.18        2.85     15.75 o
   2   9  10       13.64       -2.47     19.00 o
   3   9  10       66.70       31.56     35.05 o
   4   9  10        0.41        6.28     23.15 o
   5   9  10        4.50      -21.46     28.08 o
   6   9  10        1.26        7.26     36.57 o
   7   9  10        1.31       -9.10     32.12 o
   8   9  10        7.72        7.03     33.08 o
   9   9  10        1.53      -13.85     37.06 o
  10   9  10        1.84       10.97     38.61 o
  11   9  10        4.88      -28.67     44.64 o
   0  10  10      330.29      309.02     50.85 o
   1  10  10        0.75        0.88     20.76 o
   2  10  10      332.35      353.31     37.82 o
   3  10  10       57.54       79.27     27.37 o
   4  10  10       47.10       75.42     28.83 o
   5  10  10        0.02       -5.53     31.46 o
   6  10  10       80.87       90.06     38.15 o
   7  10  10        0.91       53.90     36.21 o
   8  10  10        0.70       14.98     35.93 o
   9  10  10        5.43      -19.40     37.52 o
  10  10  10       12.10        8.31     39.77 o
   1  11  10       76.23       87.19     34.41 o
   2  11  10        1.41      -28.42     28.42 o
   3  11  10       68.97       48.23     33.53 o
   4  11  10       22.21      -29.68     29.68 o
   5  11  10       31.06      -20.57     33.43 o
   6  11  10       30.13       71.84     61.54 o
   7  11  10       32.25        1.97     36.87 o
   8  11  10       21.58       31.25     39.89 o
   9  11  10       23.82        7.43     40.75 o
   0  12  10       49.85      122.72     62.65 o
   1  12  10       22.49        9.87     33.69 o
   2  12  10       65.09      113.81     39.76 o
   3  12  10        4.75      -52.51     76.21 o
   4  12  10      129.40      174.35     53.03 o
   5  12  10        3.73       39.61     56.51 o
   6  12  10       11.92       57.51     48.28 o
   7  12  10       10.45       31.49     51.38 o
   8  12  10        6.28       44.23     50.96 o
   1  13  10       10.91       14.10     42.90 o
   2  13  10        8.32      176.32     78.80 o
   3  13  10        0.07       56.14    127.24 o
   4  13  10       42.46       -0.89     61.68 o
   5  13  10        1.24      -37.75     45.75 o
   1  14  10        0.61       12.92     63.94 o
   1   1  11     1540.43     1589.37     39.15 o
   2   1  11      165.19      152.63     13.87 o
   3   1  11      709.22      668.83     21.02 o
   4   1  11       17.44       17.12     13.20 o
   5   1  11       25.96       32.87     13.39 o
   6   1  11     1334.35     1308.35     38.29 o
   7   1  11      305.06      319.64     23.82 o
   8   1  11      119.31       96.43     21.47 o
   9   1  11       27.07       21.18     19.58 o
  10   1  11       61.38       76.15     19.42 o
  11   1  11        0.53       -7.11     16.91 o
  12   1  11        3.45        4.00     34.38 o
  13   1  11        1.10      -22.82     23.59 o
  14   1  11        3.28      -54.92     54.92 o
  15   1  11        4.57       25.67     94.30 o
   0   2  11     1717.80     1713.75     58.74 o
   1   2  11       72.04       56.77     13.25 o
   2   2  11      697.18      605.97     27.84 o
   3   2  11       74.38       71.25     10.03 o
   4   2  11     1427.10     1395.14     38.34 o
   5   2  11       14.57       19.36     14.63 o
   6   2  11      134.54      152.17     18.44 o
   7   2  11        7.89       23.96     17.97 o
   8   2  11        1.93      -16.39     16.39 o
   9   2  11        9.44       19.34     18.72 o
  10   2  11       93.18       67.94     22.54 o
  11   2  11        8.90       -7.46     19.12 o
  12   2  11       55.60       53.30     29.92 o
  13   2  11        3.06      -25.79     25.79 o
  14   2  11        0.01      -26.92     26.92 o
  15   2  11        3.76       49.70     61.88 o
   1   3  11       37.33       28.18     13.26 o
   2   3  11      238.53      248.86     18.39 o
   3   3  11      207.29      232.39     15.92 o
   4   3  11      505.74      492.41     35.42 o
   5   3  11      170.29      208.74     22.75 o
   6   3  11     1867.80     1813.05     54.89 o
   7   3  11        5.37       -5.41     17.85 o
   8   3  11      155.12      155.01     24.43 o
   9   3  11      262.86      276.38     28.94 o
  10   3  11        0.04      -16.41     19.34 o
  11   3  11        7.93      -10.54     19.12 o
  12   3  11       14.18        6.84     19.95 o
  13   3  11        4.22      -18.40     31.01 o
  14   3  11        1.73       18.49     39.68 o
   0   4  11       91.05       89.88     23.33 o
   1   4  11       41.43       58.74     15.18 o
   2   4  11      955.39     1044.66     36.14 o
   3   4  11       35.66       29.32     13.61 o
   4   4  11      335.57      305.43     22.63 o
   5   4  11        2.44       -3.04     16.62 o
   6   4  11      288.54      283.77     35.59 o
   7   4  11      141.50      134.97     33.26 o
   8   4  11      363.99      326.91     31.26 o
   9   4  11       98.80       86.07     29.50 o
  10   4  11       17.40       -2.77     20.34 o
  11   4  11        0.81      -21.45     21.45 o
  12   4  11        9.87       -9.35     22.13 o
  13   4  11        6.88      -24.83     24.83 o
  14   4  11        0.07       24.20     52.64 o
   1   5  11      461.86      490.87     27.43 o
   2   5  11       55.38       83.19     18.17 o
   3   5  11       15.38       13.26     13.67 o
   4   5  11      133.39      147.21     41.28 o
   5   5  11      117.81      118.39     22.19 o
   6   5  11       14.13       18.92     27.30 o
   7   5  11        6.14       15.53     20.40 o
   8   5  11       33.21       69.50     23.59 o
   9   5  11       10.45       43.14     23.24 o
  10   5  11      185.87      150.24     29.28 o
  11   5  11       22.82       40.00     35.05 o
  12   5  11       23.10       26.04     39.15 o
  13   5  11        3.30      -26.26     26.26 o
  14   5  11       48.94       86.58     48.90 o
   0   6  11      904.25      882.10     55.91 o
   1   6  11       11.45       -4.52     17.12 o
   2   6  11     4644.95     4695.24    100.27 o
   3   6  11      544.06      529.86     35.35 o
   4   6  11      864.74      925.69     42.77 o
   5   6  11       95.00      105.91     24.95 o
   6   6  11      174.10      174.21     22.25 o
   7   6  11       30.62        5.27     22.84 o
   8   6  11      146.45      166.10     30.47 o
   9   6  11        2.44       38.05     24.27 o
  10   6  11        0.03      -22.94     22.94 o
  11   6  11        0.08       -9.77     35.70 o
  12   6  11       21.76       40.85     30.78 o
  13   6  11        0.00      -28.31     28.31 o
   1   7  11      570.58      565.44     42.52 o
   2   7  11      104.11      106.00     22.24 o
   3   7  11      269.67      194.34     27.08 o
   4   7  11       14.34       -3.50     19.73 o
   5   7  11       27.33       -5.69     19.21 o
   6   7  11        0.01      -12.85     23.07 o
   7   7  11        1.42        0.56     28.25 o
   8   7  11        3.95      -11.29     24.22 o
   9   7  11       24.21      -14.61     25.64 o
  10   7  11        3.32      -25.43     25.43 o
  11   7  11       17.18        3.83     28.53 o
  12   7  11        3.77      -34.07     34.07 o
  13   7  11        0.32       -8.00     32.60 o
   0   8  11      343.09      270.04     53.42 o
   1   8  11      162.36      135.60     22.79 o
   2   8  11      151.78      133.10     19.56 o
   3   8  11       23.09        3.15     20.25 o
   4   8  11      292.70      326.93     35.76 o
   5   8  11      255.65      208.71     28.65 o
   6   8  11      358.69      304.33     42.23 o
   7   8  11       62.78       39.54     43.67 o
   8   8  11       46.89       45.73     29.14 o
   9   8  11        0.20        5.00     27.84 o
  10   8  11        5.08       13.46     28.38 o
  11   8  11        1.08       -3.87     29.61 o
  12   8  11       10.42       12.24     56.47 o
   1   9  11       69.18       95.23     22.81 o
   2   9  11      115.94      118.99     27.21 o
   3   9  11      246.09      272.68     35.28 o
   4   9  11        6.75        6.59     23.88 o
   5   9  11       35.67       35.35     33.45 o
   6   9  11      282.45      274.16     69.04 o
   7   9  11       40.04       74.21     36.75 o
   8   9  11       96.77       84.41     38.88 o
   9   9  11        4.27        5.69     36.88 o
  10   9  11       65.09       12.13     50.12 o
  11   9  11        0.03      -42.51     42.51 o
   0  10  11        0.93        0.42     33.11 o
   1  10  11        3.80       -5.86     22.87 o
   2  10  11      225.33      251.36     34.92 o
   3  10  11       33.46       49.73     28.67 o
   4  10  11      218.79      340.92     55.24 o
   5  10  11        0.02      -30.99     31.41 o
   6  10  11      426.49      523.06     66.24 o
   7  10  11        4.36       -2.28     33.64 o
   8  10  11       60.76       64.76     39.46 o
   9  10  11        2.14      -26.53     37.17 o
  10  10  11        1.06      -42.21     42.21 o
   1  11  11        1.96      -26.47     26.47 o
   2  11  11        6.03      -11.09     29.96 o
   3  11  11       21.14        0.21     31.53 o
   4  11  11       20.12       -4.18     37.89 o
   5  11  11       49.40       -8.01     33.60 o
   6  11  11       27.39       45.65     38.80 o
   7  11  11        7.86      -15.64     37.43 o
   8  11  11        1.38       20.62     38.46 o
   9  11  11        7.04        6.24     40.68 o
   0  12  11       28.09       52.96     58.77 o
   1  12  11       58.43       96.17     62.00 o
   2  12  11       19.75        7.99     41.56 o
   3  12  11        0.80       16.51     60.71 o
   4  12  11       51.90       20.28     45.50 o
   5  12  11       16.57        0.21     43.86 o
   6  12  11        3.27      -10.65     43.56 o
   7  12  11        0.28       30.02     49.32 o
   1  13  11       32.14       20.02     64.59 o
   2  13  11       23.19      -10.33     65.23 o
   3  13  11        0.43       -5.47     45.61 o
   4  13  11       13.75       37.69     84.29 o
   0   0  12     1670.90     1707.44     85.27 o
   1   0  12       51.99       40.00     20.57 o
   2   0  12      397.39      385.06     29.90 o
   3   0  12      197.85      166.29     28.71 o
   4   0  12        2.69      -17.36     19.77 o
   5   0  12      418.51      463.70     34.24 o
   6   0  12        2.14      -19.10     19.10 o
   7   0  12      109.52       82.95     30.69 o
   8   0  12       64.45       78.08     32.57 o
   9   0  12       67.97      109.76     84.93 o
  10   0  12      118.97      164.94     35.45 o
  11   0  12       50.20       69.70     50.06 o
  12   0  12       18.90       14.88     28.53 o
  13   0  12        3.36      -30.07     30.07 o
  14   0  12        1.34      -16.79     83.32 o
   1   1  12     1337.60     1406.26     38.03 o
   2   1  12       42.06       70.61     14.16 o
   3   1  12     2067.76     2198.40     48.44 o
   4   1  12      386.04      407.60     23.78 o
   5   1  12     1333.09     1371.02     39.05 o
   6   1  12       59.89       64.66     17.38 o
   7   1  12     1125.94     1153.98     42.29 o
   8   1  12        3.21      -19.90     21.40 o
   9   1  12       66.95       76.66     22.79 o
  10   1  12        0.61        9.18     19.59 o
  11   1  12        1.17       18.53     21.44 o
  12   1  12        7.43        6.48     22.56 o
  13   1  12       14.45       10.34     25.97 o
  14   1  12        0.20      -12.49     84.29 o
   0   2  12     1120.58     1101.30     50.24 o
   1   2  12       13.76       16.38     15.68 o
   2   2  12       38.40       49.77     14.19 o
   3   2  12      422.86      402.90     20.38 o
   4   2  12       14.77        0.46     14.48 o
   5   2  12      111.16      124.60     19.74 o
   6   2  12        6.02        3.64     16.70 o
   7   2  12      349.38      315.55     26.58 o
   8   2  12      387.12      358.39     30.19 o
   9   2  12        3.86      -12.83     18.70 o
  10   2  12       18.97       12.83     22.19 o
  11   2  12       36.14       66.59     21.97 o
  12   2  12       19.14       19.70     19.86 o
  13   2  12        0.07      -20.67     20.67 o
  14   2  12        2.07       -7.78     34.89 o
   1   3  12      160.40      143.73     19.33 o
   2   3  12       17.80       51.01     15.08 o
   3   3  12      955.50      976.67     31.29 o
   4   3  12       23.44       38.76     18.51 o
   5   3  12     1350.64     1376.37     81.02 o
   6   3  12       30.32       17.76     18.78 o
   7   3  12        2.84       12.67     17.50 o
   8   3  12      289.35      274.74     35.59 o
   9   3  12        0.50      -18.38     18.38 o
  10   3  12        1.08        6.07     22.95 o
  11   3  12        0.03       -5.96     22.22 o
  12   3  12        0.03        0.09     23.96 o
  13   3  12       23.26       17.47     25.91 o
  14   3  12        2.67      -21.18     35.88 o
   0   4  12     1114.46     1236.32     56.03 o
   1   4  12      186.47      184.78     19.75 o
   2   4  12      162.12      193.69     19.06 o
   3   4  12       97.41       67.17     18.72 o
   4   4  12     1324.81     1286.32     66.37 o
   5   4  12        1.78      -15.59     17.82 o
   6   4  12        0.11       28.52     20.45 o
   7   4  12      808.33      821.27     67.79 o
   8   4  12      106.51      112.79     26.50 o
   9   4  12      369.36      357.80     39.03 o
  10   4  12        0.24      -17.94     23.01 o
  11   4  12      110.72      131.44     28.17 o
  12   4  12       13.05       23.76     51.27 o
  13   4  12       51.55       51.90     41.66 o
  14   4  12       27.83       14.97    110.12 o
   1   5  12       69.61       57.79     16.87 o
   2   5  12        0.34       -3.54     16.74 o
   3   5  12      947.61      920.76     36.27 o
   4   5  12       35.53        2.64     17.43 o
   5   5  12      321.51      270.47     32.26 o
   6   5  12      200.22      209.23     27.67 o
   7   5  12       57.98       82.71     24.70 o
   8   5  12       25.67       18.99     26.35 o
   9   5  12       13.85      -20.96     22.36 o
  10   5  12       61.62       86.23     47.64 o
  11   5  12        2.51      -17.64     24.70 o
  12   5  12        2.83       53.12     27.54 o
  13   5  12        7.96       -2.50     33.93 o
   0   6  12      295.16      298.43     34.37 o
   1   6  12       47.14       39.99     19.94 o
   2   6  12      105.76      105.48     21.71 o
   3   6  12      252.90      227.56     27.98 o
   4   6  12       58.02       77.28     21.30 o
   5   6  12        0.77        0.03     20.45 o
   6   6  12      100.23      108.74     33.53 o
   7   6  12      119.66      112.12     31.34 o
   8   6  12       24.54        4.46     23.70 o
   9   6  12        5.10      -22.34     22.34 o
  10   6  12        5.96       59.64     27.85 o
  11   6  12       45.50       55.61     28.33 o
  12   6  12        8.14       29.15     31.59 o
  13   6  12        3.32       17.52     36.36 o
   1   7  12      115.66      155.09     28.10 o
   2   7  12      309.78      278.37     26.02 o
   3   7  12       61.46       88.31     31.34 o
   4   7  12       32.03       -7.11     19.42 o
   5   7  12      357.27      397.97     42.73 o
   6   7  12        6.40        2.36     25.32 o
   7   7  12      128.84      166.80     32.36 o
   8   7  12       20.45       21.13     27.24 o
   9   7  12       10.32      -10.17     25.96 o
  10   7  12       18.71       34.37     29.10 o
  11   7  12       15.60       36.89     30.60 o
  12   7  12        3.57       -9.80     32.51 o
   0   8  12       52.12       43.20     33.91 o
   1   8  12        0.34       37.36     23.87 o
   2   8  12        8.76       11.32     18.25 o
   3   8  12       82.10       57.00     23.10 o
   4   8  12      139.31      180.35     30.54 o
   5   8  12        5.77       -0.86     20.75 o
   6   8  12       57.52        7.75     25.97 o
   7   8  12       37.65       70.31     30.66 o
   8   8  12        0.01       -7.60     27.42 o
   9   8  12       14.72       32.04     30.02 o
  10   8  12       18.55      -27.97     27.97 o
  11   8  12       88.96      103.97     41.03 o
   1   9  12        1.89       -0.73     19.93 o
   2   9  12       35.89       55.45     24.17 o
   3   9  12       25.25      -12.47     24.03 o
   4   9  12      166.35      169.00     32.56 o
   5   9  12      169.21      173.54     40.41 o
   6   9  12        0.84       45.00     34.85 o
   7   9  12       34.29      -20.22     37.80 o
   8   9  12       14.71      -28.95     34.04 o
   9   9  12        1.86      -35.11     35.11 o
  10   9  12        0.95      -17.70     36.44 o
  11   9  12        9.02      -45.12     45.12 o
   0  10  12      154.14       62.81     41.49 o
   1  10  12        1.02       -4.74     28.43 o
   2  10  12       12.62       26.24     27.12 o
   3  10  12        2.89       25.10     33.47 o
   4  10  12       14.80       16.59     33.17 o
   5  10  12        7.35        8.86     32.32 o
   6  10  12        8.28       12.30     46.58 o
   7  10  12        3.31       24.06     37.89 o
   8  10  12        2.25      -50.24     50.24 o
   9  10  12        3.74       36.49     55.03 o
   1  11  12      226.83      351.43     48.91 o
   2  11  12       66.62       48.29     34.78 o
   3  11  12      284.44      409.93     64.39 o
   4  11  12        2.19       44.95     44.51 o
   5  11  12      188.47      293.35    110.12 o
   6  11  12        4.17      -33.84     33.84 o
   7  11  12       53.16      108.80     45.87 o
   8  11  12       61.01        4.76     40.16 o
   0  12  12       67.59       56.19     63.94 o
   1  12  12       22.15        7.50     42.92 o
   2  12  12       10.30       95.59     68.46 o
   3  12  12       24.18       15.35     47.93 o
   4  12  12       10.41      -42.17     42.17 o
   5  12  12       22.80       43.65     47.33 o
   6  12  12       22.64      -43.45     43.45 o
   1  13  12       14.84      -34.23     64.59 o
   2  13  12        1.79      -32.29     63.94 o
   3  13  12        1.28      137.57     76.21 o
   1   1  13      120.58      137.62     17.79 o
   2   1  13       12.52        5.12     14.27 o
   3   1  13      718.92      632.70     32.07 o
   4   1  13       93.54       93.22     19.02 o
   5   1  13      678.62      653.85     30.22 o
   6   1  13        0.27       -4.99     17.14 o
   7   1  13      253.15      280.44     31.79 o
   8   1  13       63.65       56.17     22.66 o
   9   1  13        7.24       37.51     22.74 o
  10   1  13       11.07        5.11     23.60 o
  11   1  13       48.20       18.22     22.56 o
  12   1  13        4.07        3.81     29.35 o
  13   1  13        0.09      -28.93     28.93 o
  14   1  13        6.62       20.93     34.94 o
   0   2  13     1657.61     1671.02     62.46 o
   1   2  13       88.25       90.53     21.33 o
   2   2  13        3.91       -3.61     14.37 o
   3   2  13        3.89       -7.03     12.70 o
   4   2  13      313.30      382.58     33.76 o
   5   2  13      711.16      637.13     31.84 o
   6   2  13        8.11       -9.93     17.44 o
   7   2  13     1623.87     1599.32     54.53 o
   8   2  13        0.81       21.23     21.12 o
   9   2  13       86.84      121.23     26.31 o
  10   2  13       16.60       37.89     29.33 o
  11   2  13       45.58       32.06     21.93 o
  12   2  13        6.66       -2.63     35.25 o
  13   2  13        0.12      -22.61     22.61 o
  14   2  13        4.14        7.64     36.65 o
   1   3  13      951.74      962.96     35.25 o
   2   3  13      373.72      396.68     24.09 o
   3   3  13      254.86      272.72     19.45 o
   4   3  13      408.85      413.13     29.23 o
   5   3  13      299.73      233.37     25.43 o
   6   3  13      331.55      318.90     29.91 o
   7   3  13      163.59      167.07     27.62 o
   8   3  13       75.73       64.71     22.58 o
   9   3  13       61.48       76.91     30.39 o
  10   3  13        3.77       31.69     22.93 o
  11   3  13        0.30      -19.84     27.50 o
  12   3  13        7.05      -14.81     22.86 o
  13   3  13        2.40      -24.85     24.85 o
  14   3  13        0.71      -35.37     45.40 o
   0   4  13       47.96       21.28     24.25 o
   1   4  13       58.51       52.55     17.10 o
   2   4  13      155.48      156.99     19.78 o
   3   4  13      142.07       76.32     15.80 o
   4   4  13       11.34       -0.15     17.27 o
   5   4  13        6.36      -14.52     19.86 o
   6   4  13       21.31       29.56     21.54 o
   7   4  13       19.06       37.58     25.66 o
   8   4  13      125.44       86.60     29.52 o
   9   4  13       29.96       43.77     39.70 o
  10   4  13        6.78       30.92     27.08 o
  11   4  13        6.08       -1.27     25.02 o
  12   4  13       14.14      -25.11     26.40 o
  13   4  13       28.37       -6.97     34.13 o
   1   5  13      188.45      206.85     22.32 o
   2   5  13        1.41       -7.07     19.19 o
   3   5  13      804.26      827.29     35.40 o
   4   5  13      209.97      198.64     29.24 o
   5   5  13        0.76      -15.96     19.84 o
   6   5  13        3.81       -9.40     22.09 o
   7   5  13       99.04      133.07     41.25 o
   8   5  13       43.65       56.38     28.17 o
   9   5  13        0.86      -18.51     34.96 o
  10   5  13      160.92      141.74     31.80 o
  11   5  13       11.68      -21.02     24.22 o
  12   5  13        5.63       54.82     31.29 o
  13   5  13        4.28      -30.44     30.44 o
   0   6  13      743.25      666.16     46.29 o
   1   6  13       56.49       73.06     20.38 o
   2   6  13       60.76       74.54     20.65 o
   3   6  13      199.53      183.90     20.56 o
   4   6  13        4.15      -17.30     22.52 o
   5   6  13       13.14       10.44     22.40 o
   6   6  13        1.01        5.35     20.93 o
   7   6  13       75.88       59.44     31.60 o
   8   6  13       62.91       39.21     27.03 o
   9   6  13      234.04      182.23     33.77 o
  10   6  13      158.47      130.22     40.74 o
  11   6  13       35.22       41.96     28.60 o
  12   6  13       23.49       11.74     33.05 o
   1   7  13      283.76      236.05     33.23 o
   2   7  13       15.67        3.31     18.03 o
   3   7  13       71.43       72.98     24.28 o
   4   7  13       89.09       24.53     29.36 o
   5   7  13       25.31      -20.66     22.70 o
   6   7  13       78.17       48.63     28.90 o
   7   7  13        1.02      -17.69     25.46 o
   8   7  13        0.00        4.33     26.89 o
   9   7  13        7.89       22.74     28.34 o
  10   7  13        2.87      -31.23     31.23 o
  11   7  13        1.12      -10.66     32.81 o
  12   7  13        6.53      -33.04     33.04 o
   0   8  13        1.76      -29.06     29.06 o
   1   8  13        0.09       -8.63     20.86 o
   2   8  13       47.22       82.31     34.49 o
   3   8  13       12.38       -8.27     21.22 o
   4   8  13      227.71      234.43     40.04 o
   5   8  13       46.84       84.80     39.71 o
   6   8  13       49.23       64.48     28.89 o
   7   8  13        6.63      -10.04     26.56 o
   8   8  13       58.33       33.39     30.39 o
   9   8  13        7.71       14.50     30.85 o
  10   8  13        0.74      -29.23     29.23 o
  11   8  13        9.23       -9.79     35.22 o
   1   9  13       41.48       16.07     23.58 o
   2   9  13       39.87       38.50     24.79 o
   3   9  13       20.81       51.29     28.84 o
   4   9  13        0.42      -26.99     33.93 o
   5   9  13      266.00      248.79     45.56 o
   6   9  13        0.05      -12.29     50.85 o
   7   9  13      166.23      109.02     43.81 o
   8   9  13       20.30      -35.35     35.35 o
   9   9  13       27.87       21.37     39.63 o
  10   9  13        2.62      -10.84     45.64 o
   0  10  13        0.23      -48.44     48.44 o
   1  10  13        2.90       28.91     30.97 o
   2  10  13       63.27       90.46     34.80 o
   3  10  13        5.42        1.92     26.84 o
   4  10  13       56.64       78.63     37.54 o
   5  10  13      205.63      178.54     44.01 o
   6  10  13       82.64       92.65     41.23 o
   7  10  13       74.45      107.15     42.13 o
   8  10  13       14.67       -4.19     38.89 o
   9  10  13       22.60       99.46     46.98 o
   1  11  13       15.39       50.89     43.56 o
   2  11  13        1.51      -20.66     32.78 o
   3  11  13        8.82       28.08     43.07 o
   4  11  13        5.99       -5.06     42.64 o
   5  11  13        0.03       17.76     45.80 o
   6  11  13        1.68      -30.40     43.67 o
   7  11  13       27.34      -15.32     45.73 o
   0  12  13      161.03      238.97     82.03 o
   1  12  13       19.84      -13.29     43.01 o
   2  12  13       15.61       51.02     69.75 o
   3  12  13        6.80       -0.62     45.62 o
   4  12  13        3.39      -37.84    103.34 o
   5  12  13        0.64       33.09     48.62 o
   1  13  13       66.55      180.20     84.61 o
   0   0  14       69.96       49.26     33.67 o
   1   0  14        7.39      -14.63     32.54 o
   2   0  14     1898.75     1856.78     73.09 o
   3   0  14       49.27       18.96     32.93 o
   4   0  14       20.82       22.38     27.18 o
   5   0  14      555.42      567.48     51.36 o
   6   0  14      246.46      328.47     38.02 o
   7   0  14       14.51       22.17     31.77 o
   8   0  14      137.27      114.21     67.82 o
   9   0  14       78.34       87.47     36.70 o
  10   0  14        7.45       -7.22     41.34 o
  11   0  14       21.71       41.52     41.98 o
  12   0  14        1.62      -29.53     33.97 o
  13   0  14        4.48       18.27     37.30 o
  14   0  14        0.01       75.93     45.53 o
   1   1  14       53.51       48.85     16.87 o
   2   1  14      703.60      735.75     30.66 o
   3   1  14        4.49       -7.05     11.79 o
   4   1  14     1472.66     1323.81     49.98 o
   5   1  14      687.24      739.26     37.77 o
   6   1  14      394.07      336.74     30.39 o
   7   1  14       25.01       45.39     23.40 o
   8   1  14        0.25      -19.63     19.63 o
   9   1  14      106.97       43.41     25.15 o
  10   1  14       64.98       85.96     25.82 o
  11   1  14        2.95       17.36     23.55 o
  12   1  14        4.25        6.14     23.15 o
  13   1  14        1.91       22.47     25.44 o
  14   1  14        7.35      -12.92     53.13 o
   0   2  14      297.12      317.34     33.22 o
   1   2  14      184.89      172.37     20.05 o
   2   2  14      181.27      167.90     19.57 o
   3   2  14       32.13       19.31     14.27 o
   4   2  14      336.28      354.74     40.63 o
   5   2  14       53.45       19.81     21.21 o
   6   2  14       21.37       10.54     19.50 o
   7   2  14      100.43       94.14     22.38 o
   8   2  14       33.95       54.05     41.76 o
   9   2  14       25.35       15.74     23.57 o
  10   2  14        0.50      -16.85     22.42 o
  11   2  14        9.63        1.85     22.38 o
  12   2  14        2.78       -6.74     24.62 o
  13   2  14        0.20       33.46     26.29 o
   1   3  14      133.95      140.33     19.88 o
   2   3  14       48.07       39.53     17.02 o
   3   3  14        0.61       -7.09     13.88 o
   4   3  14       39.96       25.03     19.85 o
   5   3  14       58.50       59.73     24.58 o
   6   3  14      135.35      126.60     24.92 o
   7   3  14       44.94       16.81     29.74 o
   8   3  14      131.90      120.54     28.54 o
   9   3  14       31.61       71.96     26.95 o
  10   3  14       52.09       38.70     25.36 o
  11   3  14        7.93       -7.11     24.31 o
  12   3  14       47.24       49.61     28.35 o
  13   3  14        9.20       37.38     36.08 o
   0   4  14      737.30      798.12     49.21 o
   1   4  14        7.05        0.76     17.59 o
   2   4  14     1400.23     1357.43     43.39 o
   3   4  14      113.09      123.93     17.74 o
   4   4  14      697.60      700.62     34.33 o
   5   4  14        0.23      -19.65     19.65 o
   6   4  14       45.63       29.22     21.32 o
   7   4  14        0.50      -24.24     24.24 o
   8   4  14       20.11       -6.76     26.60 o
   9   4  14       29.68       37.68     27.80 o
  10   4  14        1.07      -11.48     27.44 o
  11   4  14        0.41      -21.40     24.39 o
  12   4  14       24.83       37.76     38.78 o
  13   4  14       33.58       75.44     34.55 o
   1   5  14        0.21      -14.25     16.66 o
   2   5  14       25.13       34.21     18.46 o
   3   5  14       28.07       24.09     16.79 o
   4   5  14       92.13       84.97     24.24 o
   5   5  14       13.72       31.27     22.17 o
   6   5  14      310.63      290.08     35.86 o
   7   5  14        5.64       37.25     28.68 o
   8   5  14       36.43       48.28     29.79 o
   9   5  14        0.05       31.22     33.69 o
  10   5  14        0.53       -0.99     25.88 o
  11   5  14        2.34      -26.04     26.39 o
  12   5  14        0.08       14.89     31.76 o
   0   6  14       43.11       35.81     25.42 o
   1   6  14       83.96      101.08     19.55 o
   2   6  14       54.28       53.55     19.61 o
   3   6  14      156.61      154.01     26.52 o
   4   6  14       89.52      118.76     27.94 o
   5   6  14        0.45       -6.54     22.49 o
   6   6  14      310.51      376.20     45.21 o
   7   6  14        0.60       34.59     30.12 o
   8   6  14       88.76      109.73     40.33 o
   9   6  14       12.55      -11.26     26.03 o
  10   6  14       30.12       44.40     28.84 o
  11   6  14        5.57      -29.98     29.98 o
  12   6  14        0.00      -31.13     32.58 o
   1   7  14        0.76      -18.47     18.47 o
   2   7  14        0.04      -18.59     21.68 o
   3   7  14       24.27       18.49     23.96 o
   4   7  14        0.21       -2.98     24.03 o
   5   7  14       87.07       76.76     26.64 o
   6   7  14      101.66      120.37     35.68 o
   7   7  14        0.76      -24.54     24.54 o
   8   7  14       17.29        2.47     29.52 o
   9   7  14       20.79       55.50     33.09 o
  10   7  14       44.83       40.90     31.97 o
  11   7  14        8.40      -19.16     34.14 o
   0   8  14      431.79      479.51     69.79 o
   1   8  14       40.02       32.03     23.52 o
   2   8  14      340.00      414.23     42.04 o
   3   8  14      223.53      306.12     86.16 o
   4   8  14      368.26      469.10     39.23 o
   5   8  14       38.66       63.57     29.75 o
   6   8  14      199.93      227.32     37.33 o
   7   8  14       34.83       -4.87     28.47 o
   8   8  14       82.15      139.59     35.17 o
   9   8  14       38.52       -1.03     30.36 o
  10   8  14       11.55       25.91     37.19 o
   1   9  14       10.40       10.85     23.90 o
   2   9  14       57.32       71.69     28.38 o
   3   9  14        0.00      -24.07     24.07 o
   4   9  14       24.92       74.21     35.12 o
   5   9  14       23.93      -31.97     31.97 o
   6   9  14        0.16       30.22     41.83 o
   7   9  14        1.23      -31.74     31.74 o
   8   9  14        5.05      -21.26     29.64 o
   9   9  14        0.06      -16.97     32.33 o
   0  10  14      231.85      286.77     76.86 o
   1  10  14        0.95        6.35     28.86 o
   2  10  14       67.42       56.15     35.16 o
   3  10  14       25.53       20.73     33.89 o
   4  10  14       47.18       61.17     47.47 o
   5  10  14        0.35      -24.41     33.77 o
   6  10  14       73.58       90.25     41.19 o
   7  10  14        3.37       62.32     49.40 o
   8  10  14       27.28      -58.89     58.89 o
   1  11  14        4.98       23.22     42.29 o
   2  11  14        2.33      -20.44     41.24 o
   3  11  14        0.55      -22.22     42.04 o
   4  11  14        2.31       -9.13     43.44 o
   5  11  14       37.26       81.57     54.16 o
   6  11  14       16.32       25.76     51.06 o
   0  12  14        0.03      -34.88     61.36 o
   1  12  14        6.92       76.71     47.79 o
   2  12  14        9.21       31.65     66.52 o
   3  12  14        0.16        0.00     66.52 o
   4  12  14       11.43       65.16     67.49 o
   1   1  15      957.73      969.21     36.69 o
   2   1  15        0.66       11.43     16.02 o
   3   1  15      289.10      223.45     24.90 o
   4   1  15      128.26      113.67     23.40 o
   5   1  15     1326.80     1349.13     61.51 o
   6   1  15       62.88       49.25     19.36 o
   7   1  15       19.91       26.91     31.60 o
   8   1  15      183.66      199.85     31.65 o
   9   1  15       66.61       94.73     28.71 o
  10   1  15       31.75       68.13     30.20 o
  11   1  15        0.19        0.95     29.27 o
  12   1  15       11.42       12.37     26.27 o
  13   1  15        0.00       -5.13     27.70 o
   0   2  15      415.77      475.08     48.01 o
   1   2  15       53.24       85.25     18.95 o
   2   2  15      166.27      174.59     25.68 o
   3   2  15       45.74       37.55     15.56 o
   4   2  15      294.75      298.35     28.84 o
   5   2  15        2.21      -17.71     17.71 o
   6   2  15      186.69      227.10     28.90 o
   7   2  15        3.45        9.80     24.13 o
   8   2  15       52.20       75.82     27.02 o
   9   2  15        2.18      -23.60     23.60 o
  10   2  15        5.62       50.45     26.50 o
  11   2  15        7.61       11.67     25.92 o
  12   2  15        2.83       16.41     26.73 o
  13   2  15       24.40       26.59     31.76 o
   1   3  15      419.62      388.12     26.83 o
   2   3  15       37.63       14.97     20.48 o
   3   3  15      323.66      321.74     21.85 o
   4   3  15       17.32       22.69     19.85 o
   5   3  15      327.03      327.02     31.99 o
   6   3  15        7.89      -14.76     21.99 o
   7   3  15       87.99      101.52     30.10 o
   8   3  15       43.72       60.61     31.73 o
   9   3  15        2.02      -16.30     34.03 o
  10   3  15        4.15      -21.70     26.12 o
  11   3  15        0.61      -25.36     25.36 o
  12   3  15       14.36        2.61     45.40 o
  13   3  15        1.11       27.93     30.89 o
   0   4  15        2.84       -9.59     23.86 o
   1   4  15        3.45        7.16     17.42 o
   2   4  15      267.85      277.18     23.64 o
   3   4  15       15.35       31.57     18.91 o
   4   4  15        1.98       18.80     21.68 o
   5   4  15       62.24       67.13     23.43 o
   6   4  15       38.51       15.14     21.69 o
   7   4  15        3.80       26.89     25.58 o
   8   4  15       15.28      -24.66     24.66 o
   9   4  15       29.48       36.35     28.47 o
  10   4  15        9.16       -0.03     26.68 o
  11   4  15       12.31       54.91     30.82 o
  12   4  15        2.59       27.15     31.45 o
   1   5  15       10.64       10.44     16.91 o
   2   5  15      111.17      122.15     20.07 o
   3   5  15       10.45       -3.68     19.41 o
   4   5  15       35.62       32.38     22.38 o
   5   5  15       29.42       -1.85     22.87 o
   6   5  15       52.87       40.26     28.14 o
   7   5  15       35.93       19.98     27.49 o
   8   5  15      193.48      223.52     40.66 o
   9   5  15       24.81        5.00     30.46 o
  10   5  15       13.75       72.83     33.24 o
  11   5  15       15.22        7.13     41.40 o
  12   5  15        1.74      -30.14     30.14 o
   0   6  15      205.66      191.92     32.50 o
   1   6  15       11.51       -4.07     17.58 o
   2   6  15      579.93      571.29     37.92 o
   3   6  15      394.37      377.32     52.20 o
   4   6  15      389.43      394.96     57.13 o
   5   6  15        2.16       -6.94     22.87 o
   6   6  15       75.27       84.45     32.91 o
   7   6  15       29.95       12.31     31.55 o
   8   6  15       12.92      -27.82     29.14 o
   9   6  15      233.90      247.30     39.12 o
  10   6  15        2.19       12.10     30.10 o
  11   6  15       38.34      -25.89     33.42 o
   1   7  15       42.84       26.17     20.29 o
   2   7  15       11.26       14.74     22.34 o
   3   7  15        0.43       19.69     23.74 o
   4   7  15       26.65        5.48     26.19 o
   5   7  15       15.69       18.56     26.31 o
   6   7  15       77.12       12.68     31.23 o
   7   7  15        0.11       29.68     32.72 o
   8   7  15       59.77       71.19     31.81 o
   9   7  15        0.77       52.38     31.85 o
  10   7  15       17.32       33.48     36.99 o
  11   7  15        0.83       45.28     76.40 o
   0   8  15       38.72       40.13     43.21 o
   1   8  15        1.24        1.15     25.90 o
   2   8  15        5.30       -7.84     27.08 o
   3   8  15        5.35        7.43     27.17 o
   4   8  15        0.90        2.05     25.99 o
   5   8  15        1.11      -26.96     26.96 o
   6   8  15       40.05       43.26     30.98 o
   7   8  15        1.44       18.45     29.02 o
   8   8  15        0.00       64.72     32.86 o
   9   8  15        0.00       46.68     33.91 o
  10   8  15        0.97       48.83     39.26 o
   1   9  15      122.21      165.19     32.97 o
   2   9  15        3.19       16.09     29.72 o
   3   9  15       76.14       74.48     31.30 o
   4   9  15      135.43      129.61     38.50 o
   5   9  15      149.18       85.45     38.39 o
   6   9  15       88.30       32.98     37.63 o
   7   9  15       34.34       21.48     32.49 o
   8   9  15       10.60      -17.10     32.65 o
   9   9  15       30.78       44.90     39.94 o
   0  10  15      188.97      146.47     54.47 o
   1  10  15        1.06        0.27     38.54 o
   2  10  15       21.68        2.92     32.66 o
   3  10  15        1.09      -22.68     72.66 o
   4  10  15       21.26       25.74     43.20 o
   5  10  15        0.65      -42.11     42.11 o
   6  10  15       36.15       58.08     41.74 o
   7  10  15        3.34        7.40     40.53 o
   1  11  15      101.82      178.98     53.68 o
   2  11  15       14.50      -54.25     54.25 o
   3  11  15        2.07      -43.95     43.95 o
   4  11  15       35.49       23.49     50.37 o
   5  11  15       11.23      -47.23     47.23 o
   0  12  15        2.93      -21.31     66.52 o
   1  12  15       12.55      -63.30     63.30 o
   2  12  15        0.84      -43.92     63.94 o
   0   0  16      370.43      361.01     57.48 o
   1   0  16        6.96      -25.08     25.08 o
   2   0  16      463.87      438.11     37.63 o
   3   0  16       34.75        2.91     16.05 o
   4   0  16      540.60      580.12     52.26 o
   5   0  16     1025.22      922.08     62.93 o
   6   0  16      684.04      661.16     90.63 o
   7   0  16      271.49      322.50     53.45 o
   8   0  16       22.08       -8.32     34.89 o
   9   0  16       63.47       71.70     95.27 o
  10   0  16        1.91       26.96     92.68 o
  11   0  16        0.75      -32.82     32.82 o
  12   0  16        2.55        8.62     84.29 o
  13   0  16        2.99        2.12     75.89 o
   1   1  16      180.16      159.29     21.23 o
   2   1  16      290.31      296.15     23.51 o
   3   1  16      346.41      277.04     35.31 o
   4   1  16      240.05      256.68     27.77 o
   5   1  16      103.03      104.67     22.71 o
   6   1  16        7.55        2.44     19.35 o
   7   1  16      507.31      494.09     44.06 o
   8   1  16       11.58      -10.85     25.30 o
   9   1  16       17.86        0.42     26.20 o
  10   1  16        0.03        2.52     39.15 o
  11   1  16       54.54       60.76     28.00 o
  12   1  16        1.67        5.45     28.06 o
   0   2  16        8.93      -12.26     23.52 o
   1   2  16       27.93      -13.54     17.05 o
   2   2  16       46.24       52.30     19.13 o
   3   2  16        0.02      -13.50     16.73 o
   4   2  16       10.68      -14.27     19.34 o
   5   2  16      138.08      143.59     24.34 o
   6   2  16      329.35      359.89     34.33 o
   7   2  16        4.03      -32.71     32.91 o
   8   2  16        0.15        1.80     25.76 o
   9   2  16        0.08       -4.33     25.60 o
  10   2  16        4.30      -35.78     35.78 o
  11   2  16        0.95        1.95     27.52 o
  12   2  16        0.00       10.96     29.42 o
   1   3  16      725.33      735.88     33.96 o
   2   3  16        0.84       30.45     17.07 o
   3   3  16      691.18      703.18     40.63 o
   4   3  16       32.83       18.35     21.86 o
   5   3  16        4.37       -3.75     21.64 o
   6   3  16        2.56       -6.58     23.26 o
   7   3  16       21.34       19.20     28.48 o
   8   3  16        4.31       -3.52     35.43 o
   9   3  16        7.63       -4.19     43.72 o
  10   3  16       11.09       18.50     28.64 o
  11   3  16        2.57       12.41     29.02 o
  12   3  16        7.82      -15.57     29.87 o
   0   4  16       63.71       37.96     25.85 o
   1   4  16      177.39      113.51     20.59 o
   2   4  16       17.42       25.61     17.09 o
   3   4  16       53.24       48.12     22.12 o
   4   4  16       44.79       39.73     23.90 o
   5   4  16       25.46       21.92     22.68 o
   6   4  16        0.99      -20.84     20.84 o
   7   4  16       55.24       26.56     27.22 o
   8   4  16       30.69       17.56     37.29 o
   9   4  16       23.76        0.88     36.94 o
  10   4  16       54.75       43.92     30.65 o
  11   4  16       77.62       60.15     49.25 o
  12   4  16       13.49      -16.54     32.52 o
   1   5  16      677.26      647.39     33.40 o
   2   5  16        5.32        0.53     19.26 o
   3   5  16      146.19      145.75     28.10 o
   4   5  16      171.52      159.45     30.67 o
   5   5  16       30.77       55.40     24.93 o
   6   5  16      115.98      143.90     33.84 o
   7   5  16        1.41       30.18     29.49 o
   8   5  16        4.87       -7.33     28.13 o
   9   5  16       38.40       51.59     32.19 o
  10   5  16       14.34      -23.68     30.91 o
  11   5  16        2.50        0.25     31.37 o
   0   6  16        4.45       18.31     26.71 o
   1   6  16        1.09       -2.99     17.95 o
   2   6  16        7.62      -18.25     21.46 o
   3   6  16        2.51       -6.38     23.93 o
   4   6  16       20.47       23.85     25.67 o
   5   6  16       43.02       81.82     27.87 o
   6   6  16       50.12       36.79     30.98 o
   7   6  16        3.88       -0.58     28.69 o
   8   6  16       27.63       -1.63     29.28 o
   9   6  16        5.40       -0.97     29.89 o
  10   6  16       89.16       82.45     48.94 o
  11   6  16       10.11       45.16     33.94 o
   1   7  16      316.93      310.77     44.30 o
   2   7  16        1.97        4.60     30.56 o
   3   7  16       78.21       86.51     29.32 o
   4   7  16       59.67       31.34     25.99 o
   5   7  16      129.05      120.58     35.59 o
   6   7  16        0.02       13.35     33.37 o
   7   7  16       56.86       55.21     39.65 o
   8   7  16        7.90      -34.03     34.03 o
   9   7  16       18.11       33.53     64.43 o
  10   7  16        0.51      -10.13     37.34 o
   0   8  16       53.99       48.39     55.22 o
   1   8  16        2.14      -17.46     25.20 o
   2   8  16       31.97       23.82     30.27 o
   3   8  16       13.51       41.03     36.53 o
   4   8  16        5.27      -24.09     24.09 o
   5   8  16       18.29      -20.12     43.71 o
   6   8  16        1.50      -28.41     28.79 o
   7   8  16       61.41       68.47     34.13 o
   8   8  16       10.92       24.53     33.25 o
   9   8  16        1.93      -35.78     35.78 o
   1   9  16       61.02       99.85     44.36 o
   2   9  16       11.22      -14.51     29.09 o
   3   9  16        6.74      -14.82     27.94 o
   4   9  16        8.93      -20.89     31.70 o
   5   9  16        2.27       61.56     37.96 o
   6   9  16        3.59       62.46     92.97 o
   7   9  16        6.26       -4.65     32.63 o
   8   9  16       12.20        7.70     34.27 o
   0  10  16       18.82      -32.29     56.19 o
   1  10  16       29.15       59.40     39.95 o
   2  10  16        0.21        1.24     36.28 o
   3  10  16        7.28       30.89     46.61 o
   4  10  16        3.02       29.43     47.93 o
   5  10  16       15.43       44.04     52.43 o
   6  10  16        1.22       24.61     49.45 o
   1  11  16       23.03      -15.05     46.12 o
   2  11  16       21.89       19.38     68.46 o
   3  11  16      135.92      202.80     83.96 o
   4  11  16       11.99      -42.54     48.72 o
   1   1  17        4.64       18.87     17.41 o
   2   1  17      264.02      266.42     24.56 o
   3   1  17        3.98       -5.44     30.09 o
   4   1  17       85.36       55.50     22.58 o
   5   1  17       96.03       81.92     23.22 o
   6   1  17        1.35      -19.05     19.05 o
   7   1  17        5.75      -10.95     32.25 o
   8   1  17        0.13      -32.12     35.70 o
   9   1  17       20.14       -0.76     26.30 o
  10   1  17       21.20       60.94     28.96 o
  11   1  17        1.02       -6.08     28.37 o
  12   1  17       19.61       46.81     32.47 o
   0   2  17      483.72      571.67     44.58 o
   1   2  17       64.04       36.28     19.00 o
   2   2  17      125.71       91.35     19.53 o
   3   2  17      435.44      410.63     33.60 o
   4   2  17       45.45       39.61     26.62 o
   5   2  17        1.58       13.44     20.50 o
   6   2  17       50.92       51.84     24.62 o
   7   2  17       13.77        9.32     27.85 o
   8   2  17       17.49       -3.15     28.50 o
   9   2  17       15.14       -3.22     27.15 o
  10   2  17       25.40       21.65     28.80 o
  11   2  17       17.83       16.20     29.59 o
  12   2  17        1.02       -6.66     30.83 o
   1   3  17       40.85       72.20     19.59 o
   2   3  17      117.38      108.33     24.49 o
   3   3  17       29.99       14.88     21.42 o
   4   3  17       55.28       38.32     21.89 o
   5   3  17       95.31      106.85     27.22 o
   6   3  17       32.33      -18.45     23.15 o
   7   3  17        0.12        6.72     27.75 o
   8   3  17       10.51       55.57     29.31 o
   9   3  17        2.63       -5.50     28.77 o
  10   3  17        0.08      -13.88     27.95 o
  11   3  17        0.84      -48.94     48.94 o
   0   4  17       48.04       26.66     27.71 o
   1   4  17       27.87       27.89     19.02 o
   2   4  17       82.59      108.13     23.48 o
   3   4  17       45.02       35.69     22.71 o
   4   4  17       14.06       36.94     25.10 o
   5   4  17        7.27        9.63     25.39 o
   6   4  17       17.54       11.68     28.79 o
   7   4  17       97.99      128.71     34.65 o
   8   4  17       45.06        8.34     29.95 o
   9   4  17       23.45        2.72     31.52 o
  10   4  17        3.79       10.09     32.80 o
  11   4  17        0.04       -5.68     32.46 o
   1   5  17      166.57      188.16     24.50 o
   2   5  17       17.56       16.88     22.08 o
   3   5  17      159.67      106.75     28.96 o
   4   5  17      145.34      102.52     35.35 o
   5   5  17      200.90      238.97     39.66 o
   6   5  17        7.68       46.07     29.96 o
   7   5  17       13.86       -8.38     28.83 o
   8   5  17       55.11       90.13     34.30 o
   9   5  17       10.17       26.00     31.70 o
  10   5  17       46.63       49.13     35.08 o
  11   5  17        4.71      -20.23     33.36 o
   0   6  17       74.87       89.48     31.85 o
   1   6  17        1.83       -3.79     23.58 o
   2   6  17      151.87      171.36     31.65 o
   3   6  17        6.32        7.86     25.86 o
   4   6  17      187.65      264.72     34.68 o
   5   6  17       17.45        8.42     30.85 o
   6   6  17       65.57       28.58     39.62 o
   7   6  17       68.02      121.99     36.59 o
   8   6  17       20.00       39.36     34.45 o
   9   6  17       39.65       26.29     34.24 o
  10   6  17        4.59      -31.94     31.94 o
   1   7  17        0.07        9.54     23.50 o
   2   7  17        0.08       -2.28     25.84 o
   3   7  17       48.46       43.94     26.69 o
   4   7  17       28.50       28.55     27.78 o
   5   7  17       11.33       19.11     31.17 o
   6   7  17        7.69      -18.71     30.52 o
   7   7  17       20.91        9.97     32.92 o
   8   7  17        8.84       37.14     35.23 o
   9   7  17        0.08      -32.28     34.27 o
   0   8  17        5.93       -8.93     43.54 o
   1   8  17       41.44       60.71     36.63 o
   2   8  17       33.89       30.56     31.79 o
   3   8  17       26.04       66.57     33.27 o
   4   8  17        6.87       11.44     33.43 o
   5   8  17        2.12      -11.14     31.82 o
   6   8  17        6.63       13.31     31.10 o
   7   8  17        0.85      -10.83     31.20 o
   8   8  17        6.35       -3.52     32.49 o
   1   9  17       52.28       77.62     50.97 o
   2   9  17       25.02       17.08     38.84 o
   3   9  17        9.91        3.61     60.22 o
   4   9  17       18.58       24.65     36.09 o
   5   9  17       53.43      111.85     47.45 o
   6   9  17        2.57      -23.84     35.52 o
   7   9  17       15.96      -32.28     34.87 o
   1  10  17       17.47       17.04     39.20 o
   2  10  17       28.93       72.77     42.62 o
   3  10  17      119.45      130.98     64.09 o
   4  10  17       37.48       60.53     47.74 o
   5  10  17       71.51      141.67     61.93 o
   1  11  17       62.65       60.99     51.55 o
   2  11  17       13.93       11.60     57.02 o
   0   0  18       15.22      -11.26     34.27 o
   1   0  18       55.65       31.75     26.88 o
   2   0  18        1.03      -27.01     36.81 o
   3   0  18        5.21        3.52     29.52 o
   4   0  18      176.98      197.50     40.03 o
   5   0  18      147.95      170.29     44.05 o
   6   0  18      380.42      466.31     52.77 o
   7   0  18       29.25      -24.59     38.58 o
   8   0  18      172.81      187.99     51.35 o
   9   0  18        8.08       67.31     42.54 o
  10   0  18       54.29       12.72     42.42 o
  11   0  18        0.32      -31.86     40.45 o
   1   1  18      213.73      213.42     23.32 o
   2   1  18       15.40       -2.67     21.24 o
   3   1  18      278.06      304.14     30.75 o
   4   1  18        3.08       -5.47     20.69 o
   5   1  18       28.40       57.23     23.07 o
   6   1  18      244.31      241.26     30.24 o
   7   1  18        4.54       -3.95     27.91 o
   8   1  18       36.66       50.36     31.62 o
   9   1  18        7.66      -17.32     28.38 o
  10   1  18       58.05       72.52     37.06 o
  11   1  18        7.27      -30.54     30.54 o
   0   2  18      325.80      296.08     37.49 o
   1   2  18       22.36       21.76     18.54 o
   2   2  18       41.51       39.49     22.36 o
   3   2  18        9.09       22.24     21.77 o
   4   2  18       14.14        9.29     21.83 o
   5   2  18       61.71       94.81     25.20 o
   6   2  18       93.76       84.42     32.63 o
   7   2  18        1.70      -11.91     32.17 o
   8   2  18        0.14      -26.81     33.65 o
   9   2  18        5.19      -40.65     40.65 o
  10   2  18        3.79       -6.52     29.49 o
  11   2  18        0.38       34.40     34.09 o
   1   3  18       16.67        8.34     18.59 o
   2   3  18       31.34       55.91     23.34 o
   3   3  18       25.40        9.23     22.45 o
   4   3  18        1.30       12.24     21.94 o
   5   3  18       88.01      106.33     28.02 o
   6   3  18       15.19        4.31     30.03 o
   7   3  18        6.29       -8.56     29.76 o
   8   3  18       30.71        5.74     28.24 o
   9   3  18       12.93       30.40     33.02 o
  10   3  18       55.72       66.15     35.53 o
  11   3  18       14.26       39.96     35.56 o
   0   4  18      427.66      456.20     43.02 o
   1   4  18        0.19       10.15     21.22 o
   2   4  18      491.51      619.34     40.93 o
   3   4  18      246.35      274.57     31.72 o
   4   4  18       45.68       69.00     29.72 o
   5   4  18        1.92      -10.43     23.64 o
   6   4  18        5.18       11.39     29.15 o
   7   4  18       32.09        6.34     30.92 o
   8   4  18      158.62      181.98     38.77 o
   9   4  18        3.64      -12.42     30.34 o
  10   4  18       11.42       15.51     33.41 o
   1   5  18        9.17       28.26     22.15 o
   2   5  18        0.05      -20.56     20.56 o
   3   5  18        1.12        9.93     26.07 o
   4   5  18       70.72       87.04     33.54 o
   5   5  18        3.13      -17.14     24.29 o
   6   5  18        5.35      -20.36     29.73 o
   7   5  18        6.69       45.54     31.78 o
   8   5  18       40.38       32.42     35.05 o
   9   5  18        1.88       17.63     39.85 o
  10   5  18       49.05       50.24     43.07 o
   0   6  18      165.05      191.86     42.59 o
   1   6  18        4.02      -12.91     22.12 o
   2   6  18       42.04       86.78     36.73 o
   3   6  18       12.72        9.98     25.50 o
   4   6  18       38.99       11.77     30.02 o
   5   6  18        0.00        2.92     31.00 o
   6   6  18        3.45       23.45     42.14 o
   7   6  18        7.34      -20.47     31.57 o
   8   6  18        2.72       55.73     50.90 o
   9   6  18        3.35      -29.34     34.11 o
   1   7  18       21.19        4.64     28.69 o
   2   7  18        2.38      -23.92     23.92 o
   3   7  18        9.87      -25.91     25.91 o
   4   7  18       91.58       45.41     34.86 o
   5   7  18        0.10        7.20     33.31 o
   6   7  18       57.72        9.73     35.12 o
   7   7  18        1.53      -32.76     32.76 o
   8   7  18       32.15       10.73     37.07 o
   0   8  18      223.69      249.95     81.38 o
   1   8  18        6.65       24.76     36.95 o
   2   8  18      109.06      114.52     42.63 o
   3   8  18        2.29      -20.73     27.94 o
   4   8  18       40.36       52.67     37.34 o
   5   8  18       21.05       34.28     36.52 o
   6   8  18       36.82      -15.68     37.27 o
   7   8  18       13.45      -32.35     32.35 o
   1   9  18        8.65        1.18     37.57 o
   2   9  18        9.47       27.25     40.05 o
   3   9  18        8.07        2.72     80.09 o
   4   9  18        0.06      -14.10     42.12 o
   5   9  18        8.72        0.58     45.15 o
   6   9  18        6.33      -20.30     51.55 o
   0  10  18       43.08       67.17     72.98 o
   1  10  18       18.47       62.70     49.17 o
   2  10  18       12.74      -44.03     65.23 o
   3  10  18        4.34      -29.98     52.07 o
   1   1  19      269.19      253.37     27.58 o
   2   1  19       11.71      -20.60     20.60 o
   3   1  19      237.31      241.43     31.13 o
   4   1  19       57.48       33.67     24.58 o
   5   1  19        5.75      -11.87     22.57 o
   6   1  19        0.05      -28.76     28.76 o
   7   1  19      167.98      191.45     38.18 o
   8   1  19       28.41       29.56     31.42 o
   9   1  19        9.72      -11.06     30.63 o
  10   1  19        0.34      -17.31     40.18 o
   0   2  19        1.02       -6.58     36.82 o
   1   2  19       22.06       27.37     21.30 o
   2   2  19        9.83       -3.37     22.27 o
   3   2  19       40.00       40.33     23.91 o
   4   2  19      217.98      237.64     39.33 o
   5   2  19        8.96       20.01     23.21 o
   6   2  19       99.05      116.06     35.73 o
   7   2  19        6.87      -27.70     27.70 o
   8   2  19       17.69       56.16     32.88 o
   9   2  19        0.02       24.48     34.30 o
  10   2  19        0.04      -15.17     31.87 o
   1   3  19      259.56      271.12     29.50 o
   2   3  19       11.21       25.80     23.83 o
   3   3  19       14.97        9.75     23.45 o
   4   3  19       10.02       12.23     23.67 o
   5   3  19        3.34      -20.00     26.35 o
   6   3  19       89.52       37.30     32.17 o
   7   3  19        4.57       11.25     30.54 o
   8   3  19        1.00      -19.36     30.28 o
   9   3  19       65.68       87.10     36.82 o
  10   3  19        3.32       43.93     33.89 o
   0   4  19       16.15       33.46     29.55 o
   1   4  19       32.75        6.20     23.65 o
   2   4  19        0.97       13.43     30.11 o
   3   4  19       32.09       46.48     25.24 o
   4   4  19       14.96        7.47     23.73 o
   5   4  19        0.70       25.10     26.72 o
   6   4  19       14.18      -29.63     29.63 o
   7   4  19       20.79      -36.17     36.17 o
   8   4  19       95.87       90.69     57.26 o
   9   4  19        1.38       29.40     33.97 o
  10   4  19        1.85      -14.87     33.64 o
   1   5  19      210.46      251.24     33.27 o
   2   5  19       29.11      -12.61     22.69 o
   3   5  19      113.16      165.65     32.74 o
   4   5  19        3.06       -9.33     26.27 o
   5   5  19       39.74       43.43     34.59 o
   6   5  19       11.10       -8.09     32.11 o
   7   5  19        6.21       19.98     34.45 o
   8   5  19        8.58       77.87     37.28 o
   9   5  19        0.12      -31.43     31.43 o
   0   6  19       45.15       16.90     35.93 o
   1   6  19       12.55      -20.38     28.45 o
   2   6  19        6.02      -25.77     25.77 o
   3   6  19        2.37       29.99     28.25 o
   4   6  19        1.76      -26.19     26.19 o
   5   6  19       28.64       20.81     34.25 o
   6   6  19        0.00      -32.88     32.88 o
   7   6  19       19.94       30.63     36.24 o
   8   6  19       12.34       -4.13     34.77 o
   1   7  19       30.75       28.40     30.75 o
   2   7  19       12.94       26.01     41.34 o
   3   7  19       23.33       66.71     31.48 o
   4   7  19        2.46      -40.19     51.42 o
   5   7  19        0.22      -32.54     32.54 o
   6   7  19        0.01      -31.26     36.71 o
   7   7  19        1.26      -31.36     36.38 o
   0   8  19       35.44       69.11     69.11 o
   1   8  19       36.03        3.26     68.79 o
   2   8  19        5.69       16.05     33.50 o
   3   8  19       16.70       11.84     39.53 o
   4   8  19        2.07       -4.14     37.75 o
   5   8  19        3.48      -12.39     38.32 o
   6   8  19       11.20        8.54     38.26 o
   1   9  19      138.83      120.68     53.13 o
   2   9  19       23.17       35.06     43.74 o
   3   9  19       67.57       22.45     57.76 o
   4   9  19       78.56      105.29     63.13 o
   0   0  20       23.91       33.34     42.92 o
   1   0  20      149.47      176.97     42.63 o
   2   0  20        6.52      -10.55     32.94 o
   3   0  20       51.50       -4.64     33.01 o
   4   0  20      237.60      220.08     45.78 o
   5   0  20      103.17       24.94     38.82 o
   6   0  20        1.82      -41.65     41.65 o
   7   0  20        0.11      -38.49     41.88 o
   8   0  20       13.16       14.61     49.66 o
   9   0  20       18.99      -45.36     45.36 o
  10   0  20        2.67       20.60     50.02 o
   1   1  20       54.50       57.29     25.95 o
   2   1  20       54.93       52.09     32.48 o
   3   1  20        1.36       -4.42     22.89 o
   4   1  20       35.37       34.46     25.49 o
   5   1  20       96.51       72.92     34.04 o
   6   1  20       38.47       32.22     33.31 o
   7   1  20       10.78       37.27     34.01 o
   8   1  20       16.62       -4.86     33.47 o
   9   1  20        1.84      -26.50     31.27 o
  10   1  20        0.38       68.13     36.57 o
   0   2  20      100.77       76.79     37.42 o
   1   2  20       21.63       -8.33     23.07 o
   2   2  20        0.01      -15.54     22.94 o
   3   2  20        0.16      -21.43     21.43 o
   4   2  20        4.92      -19.33     23.63 o
   5   2  20        0.04      -16.31     22.71 o
   6   2  20       19.19      -28.52     28.52 o
   7   2  20        0.16      -50.71     50.71 o
   8   2  20        3.07      -29.74     31.94 o
   9   2  20       14.82      -26.04     34.49 o
   1   3  20      240.85      243.32     34.90 o
   2   3  20      104.91       74.68     26.38 o
   3   3  20       86.41       65.88     26.45 o
   4   3  20      123.29      118.15     28.06 o
   5   3  20       27.04       67.07     38.35 o
   6   3  20        1.69      -20.64     29.91 o
   7   3  20        0.63       28.80     33.72 o
   8   3  20        2.08       -9.23     32.49 o
   9   3  20       42.20       29.50     35.25 o
   0   4  20        2.78        1.25     38.60 o
   1   4  20        0.36      -28.31     28.31 o
   2   4  20       21.88       42.06     26.28 o
   3   4  20       24.71      -17.45     23.50 o
   4   4  20       13.15       11.13     25.87 o
   5   4  20        3.04       10.86     32.62 o
   6   4  20       51.43        2.70     32.74 o
   7   4  20        3.82        8.77     34.99 o
   8   4  20       41.00       12.13     35.69 o
   9   4  20       32.09       41.77     38.71 o
   1   5  20       12.36        7.10     26.98 o
   2   5  20        0.22      -19.20     23.45 o
   3   5  20       81.16       82.15     32.72 o
   4   5  20       19.88       47.03     29.75 o
   5   5  20        7.54       28.06     33.27 o
   6   5  20       22.79      -28.75     32.78 o
   7   5  20        1.62        6.88     36.52 o
   8   5  20        3.33      -32.66     34.25 o
   0   6  20       44.37       67.50     46.08 o
   1   6  20       10.43        0.10     28.05 o
   2   6  20       39.61       32.18     34.87 o
   3   6  20        6.77      -28.39     28.39 o
   4   6  20        2.88        1.36     34.54 o
   5   6  20       15.71      -10.53     36.43 o
   6   6  20        6.16       -7.82     52.58 o
   7   6  20        0.23       -4.74     36.77 o
   1   7  20      156.54      180.11     45.24 o
   2   7  20       11.76       21.48     34.38 o
   3   7  20      112.76      141.28     40.53 o
   4   7  20       17.77       13.01     38.46 o
   5   7  20       35.20       13.25     38.94 o
   6   7  20        4.97      -36.11     36.11 o
   0   8  20       10.25       40.69     71.05 o
   1   8  20        5.14       12.15     45.36 o
   2   8  20        7.12       -1.55     38.73 o
   3   8  20       37.62      120.30     48.71 o
   4   8  20       28.45       45.99     46.84 o
   1   9  20       16.03       23.01     48.62 o
   1   1  21        0.32      -23.72     23.72 o
   2   1  21        0.05       12.96     24.76 o
   3   1  21        0.55       12.59     24.13 o
   4   1  21        1.27       -0.99     25.49 o
   5   1  21        1.23       16.09     28.64 o
   6   1  21       49.88       42.10     34.72 o
   7   1  21        4.53       17.98     38.50 o
   8   1  21       17.26       40.94     37.50 o
   9   1  21        0.11        6.80     37.57 o
   0   2  21        1.59      -25.04     38.08 o
   1   2  21        6.26      -25.74     25.74 o
   2   2  21      188.74      182.18     31.63 o
   3   2  21       10.05      -11.08     24.77 o
   4   2  21        0.36       -9.82     25.64 o
   5   2  21       18.49      -20.64     27.27 o
   6   2  21       69.72       26.47     35.96 o
   7   2  21       11.67      -11.82     33.86 o
   8   2  21       95.18      124.90     41.73 o
   1   3  21        0.29       38.93     27.57 o
   2   3  21        1.95      -25.25     25.25 o
   3   3  21        5.96        5.06     25.75 o
   4   3  21       12.81       27.67     26.74 o
   5   3  21        5.99       19.32     33.93 o
   6   3  21        4.63      -17.61     32.61 o
   7   3  21        6.76      -28.11     33.36 o
   8   3  21       10.81        5.69     37.89 o
   0   4  21       56.57       38.95     82.35 o
   1   4  21       46.98        5.15     27.18 o
   2   4  21       22.65       -8.54     25.54 o
   3   4  21        0.57      -21.74     25.74 o
   4   4  21       11.24       -3.06     29.97 o
   5   4  21        2.95      -11.56     52.48 o
   6   4  21        0.43      -40.65     40.65 o
   7   4  21        5.13      -36.08     36.08 o
   8   4  21       13.03        9.23     43.90 o
   1   5  21       52.71       42.68     33.10 o
   2   5  21       18.48       11.23     29.50 o
   3   5  21       15.75       94.65     33.74 o
   4   5  21        2.22      -36.89     36.89 o
   5   5  21        2.82       18.79     35.60 o
   6   5  21       30.99       47.06     38.77 o
   7   5  21        0.00      -27.17     35.89 o
   0   6  21      145.94      233.26     59.81 o
   1   6  21       21.65        1.00     37.57 o
   2   6  21       83.00       80.00     37.98 o
   3   6  21       11.57       12.35     35.07 o
   4   6  21        6.72      -36.97     36.97 o
   5   6  21        1.21        3.89     42.79 o
   6   6  21       17.82       42.65     44.94 o
   1   7  21       28.76       79.67     43.28 o
   2   7  21        1.78       -4.48     37.77 o
   3   7  21        0.66       -7.58     42.33 o
   4   7  21       11.39       55.01     50.87 o
   0   8  21       47.95      -28.42     65.23 o
   1   8  21        0.00       21.31     59.10 o
   2   8  21       44.78      140.15     56.36 o
   0   0  22      330.65      337.79     89.13 o
   1   0  22        1.53      -35.80     35.80 o
   2   0  22       38.28       -1.58     36.52 o
   3   0  22       10.19      -28.92     35.46 o
   4   0  22       46.38       65.63     41.09 o
   5   0  22       27.24       30.84     49.17 o
   6   0  22       44.01       39.36     84.29 o
   7   0  22        0.57       18.49     93.97 o
   1   1  22       67.04      123.68     36.31 o
   2   1  22       63.58        7.22     25.91 o
   3   1  22       35.46       93.27     34.28 o
   4   1  22       67.25       82.04     30.79 o
   5   1  22        5.07      -31.52     32.93 o
   6   1  22        0.41       15.85     36.51 o
   7   1  22        0.00        8.96     76.63 o
   0   2  22      174.02      135.09    118.52 o
   1   2  22       13.48       15.11     29.44 o
   2   2  22        0.09      -18.56     27.53 o
   3   2  22       33.50       22.30     27.80 o
   4   2  22        0.04       -5.28     26.41 o
   5   2  22       22.73      -16.26     33.71 o
   6   2  22        4.26       52.48     37.67 o
   7   2  22        8.83      -17.80     35.57 o
   1   3  22       23.96       44.60     31.92 o
   2   3  22        2.39       -4.26     28.79 o
   3   3  22        2.24      -24.90     24.90 o
   4   3  22       35.10       36.11     28.91 o
   5   3  22        9.30       27.40     37.61 o
   6   3  22        2.37      -11.71     36.81 o
   7   3  22       33.47       35.34     38.75 o
   0   4  22       82.29      124.33     54.35 o
   1   4  22        2.34        9.78     32.08 o
   2   4  22       16.21      -15.36     29.90 o
   3   4  22        4.29      -13.02     29.73 o
   4   4  22       84.20       63.18     39.71 o
   5   4  22       12.85      -15.21     37.47 o
   6   4  22        2.14        5.22     37.93 o
   1   5  22        0.80       15.89     33.37 o
   2   5  22       28.03       -0.99     32.21 o
   3   5  22        0.76       13.11     55.84 o
   4   5  22        5.58      -50.15     50.15 o
   5   5  22        7.28      -20.61     37.66 o
   0   6  22       15.73       92.44     53.17 o
   1   6  22        9.70       12.59     34.82 o
   2   6  22        0.01       36.69     43.97 o
   3   6  22        1.19        1.68     44.69 o
   4   6  22        0.08       20.85     43.91 o
   1   7  22       26.29       20.70     39.28 o
   1   1  23       50.43       73.73     35.72 o
   2   1  23       16.83      -14.19     30.08 o
   3   1  23       15.66       -7.50     30.60 o
   4   1  23        3.09      -28.38     28.38 o
   5   1  23       14.35        4.98     48.76 o
   6   1  23       28.74       -0.57     37.77 o
   0   2  23       61.24       60.72     65.23 o
   1   2  23        4.34       46.08     33.80 o
   2   2  23       13.82       16.43     32.31 o
   3   2  23        0.61      -29.67     29.67 o
   4   2  23        9.37       -8.29     33.73 o
   5   2  23        8.99        0.72     38.95 o
   6   2  23       22.43        7.70     39.32 o
   1   3  23        1.00       27.74     32.85 o
   2   3  23        5.72      -21.48     32.04 o
   3   3  23       70.40       71.36     33.64 o
   4   3  23       46.94       21.34     35.78 o
   5   3  23        0.10      -34.33     37.48 o
   0   4  23        1.74      -26.03     45.50 o
   1   4  23       14.14       24.88     34.71 o
   2   4  23        4.56       16.50     34.43 o
   3   4  23        9.98       16.86     34.45 o
   4   4  23        1.25      -39.72     39.72 o
   1   5  23      137.77      132.76     41.12 o
   2   5  23        0.20        0.75     35.82 o
   3   5  23       39.82      105.52     58.20 o
   0   0  24      107.77       78.80     74.28 o
   1   0  24        6.18      -23.76     46.77 o
   2   0  24       44.38       12.59     52.52 o
   3   0  24       55.82       82.42     55.36 o
   4   0  24       12.07      -53.61     53.61 o
   1   1  24       58.17      115.98     43.16 o
   2   1  24        0.82       -6.48     34.87 o
   3   1  24        0.05       -3.25     34.58 o
   4   1  24       13.39        2.63    109.80 o
   0   2  24       43.39       93.56     57.28 o
   1   2  24        2.79      -19.36     37.66 o
   2   2  24        0.22      -29.73     47.17 o
   3   2  24        2.69      -11.28     34.63 o
   4   2  24        5.33        7.94     63.94 o
   1   3  24        3.99       -5.80     33.63 o
   2   3  24        1.60       14.11     36.53 o
   3   3  24       30.31       -4.01     34.48 o
   0   4  24        7.71       -9.50     46.73 o
   1   4  24        0.82      -26.07     34.68 o
 
